# Supplementary material for: Alternative graphical displays for the monitoring of epidemic outbreaks, with application to COVID-19 mortality
Source: BMC Med Res Methodol. 2020 Oct 6;20:248. doi: 10.1186/s12874-020-01122-8 (PMC7537983; doi:10.1186/s12874-020-01122-8)
Supplement: Supplementary file 1 — Additional file 1. [file 12874_2020_1122_MOESM1_ESM.xlsx]

## Sheet: Covid_deaths_ecdc_5june2020
dateRep	deaths	Country	Cdeaths	epiday25	logC	logN	logR10
2020-06-05	26	Belgium	9548	76	9.16419	3.29584	#NULL!
2020-06-04	17	Belgium	9522	75	9.16147	2.89037	-2.72469
2020-06-03	19	Belgium	9505	74	9.15968	2.99573	-2.67774
2020-06-02	19	Belgium	9486	73	9.15768	2.99573	-2.67697
2020-06-01	14	Belgium	9467	72	9.15567	2.70805	-2.80104
2020-05-31	10	Belgium	9453	71	9.15419	2.3979	-2.93487
2020-05-30	55	Belgium	9443	70	9.15313	4.02535	-2.22743
2020-05-29	24	Belgium	9388	69	9.14729	3.21888	-2.57722
2020-05-28	30	Belgium	9364	68	9.14473	3.43399	-2.48126
2020-05-27	22	Belgium	9334	67	9.14153	3.13549	-2.60978
2020-05-26	32	Belgium	9312	66	9.13917	3.49651	-2.4516
2020-05-25	43	Belgium	9280	65	9.13572	3.78419	-2.32564
2020-05-24	25	Belgium	9237	64	9.13108	3.2581	-2.55262
2020-05-23	26	Belgium	9212	63	9.12837	3.29584	-2.53421
2020-05-22	36	Belgium	9186	62	9.12554	3.61092	-2.3962
2020-05-21	42	Belgium	9150	61	9.12162	3.7612	-2.32971
2020-05-20	28	Belgium	9108	60	9.11702	3.3673	-2.49907
2020-05-19	28	Belgium	9080	59	9.11394	3.3673	-2.49707
2020-05-18	47	Belgium	9052	58	9.11085	3.8712	-2.27689
2020-05-17	46	Belgium	9005	57	9.10565	3.85015	-2.28469
2020-05-16	56	Belgium	8959	56	9.10053	4.04305	-2.19866
2020-05-15	60	Belgium	8903	55	9.09426	4.11087	-2.16698
2020-05-14	82	Belgium	8843	54	9.08749	4.41884	-2.03051
2020-05-13	54	Belgium	8761	53	9.07818	4.00733	-2.20629
2020-05-12	51	Belgium	8707	52	9.072	3.95124	-2.2266
2020-05-11	75	Belgium	8656	51	9.06612	4.33073	-2.0591
2020-05-10	60	Belgium	8581	50	9.05742	4.11087	-2.15204
2020-05-09	106	Belgium	8521	49	9.05041	4.67283	-1.9042
2020-05-08	76	Belgium	8415	48	9.03789	4.34381	-2.04405
2020-05-07	323	Belgium	8339	47	9.02882	5.78074	-1.41456
2020-05-06	92	Belgium	8016	46	8.98932	4.5326	-1.95268
2020-05-05	80	Belgium	7924	45	8.97778	4.39445	-1.99553
2020-05-04	79	Belgium	7844	44	8.96763	4.38203	-1.99591
2020-05-03	62	Belgium	7765	43	8.95751	4.14313	-2.09525
2020-05-02	109	Belgium	7703	42	8.94949	4.70048	-1.8488
2020-05-01	93	Belgium	7594	41	8.93525	4.54329	-1.91359
2020-04-30	170	Belgium	7501	40	8.92292	5.14166	-1.64753
2020-04-29	124	Belgium	7331	39	8.9	4.82831	-1.77827
2020-04-28	113	Belgium	7207	38	8.88295	4.7362	-1.80832
2020-04-27	177	Belgium	7094	37	8.86715	5.18178	-1.60739
2020-04-26	238	Belgium	6917	36	8.84188	5.47646	-1.47255
2020-04-25	189	Belgium	6679	35	8.80687	5.24702	-1.56123
2020-04-24	228	Belgium	6490	34	8.77817	5.43372	-1.46494
2020-04-23	264	Belgium	6262	33	8.74241	5.57973	-1.38907
2020-04-22	170	Belgium	5998	32	8.69935	5.14166	-1.56379
2020-04-21	145	Belgium	5828	31	8.6706	4.98361	-1.61373
2020-04-20	230	Belgium	5683	30	8.64541	5.44242	-1.40198
2020-04-19	290	Belgium	5453	29	8.6041	5.67332	-1.29076
2020-04-18	306	Belgium	5163	28	8.54947	5.72685	-1.24958
2020-04-17	417	Belgium	4857	27	8.48838	6.03548	-1.09181
2020-04-16	283	Belgium	4440	26	8.39863	5.64897	-1.23314
2020-04-15	254	Belgium	4157	25	8.33279	5.54126	-1.24094
2020-04-14	303	Belgium	3903	24	8.26976	5.71703	-1.13601
2020-04-13	254	Belgium	3600	23	8.18897	5.54126	-1.18497
2020-04-12	327	Belgium	3346	22	8.11582	5.79301	-1.04055
2020-04-11	496	Belgium	3019	21	8.01301	6.20859	-0.828299
2020-04-10	283	Belgium	2523	20	7.8336	5.64897	-1.02669
2020-04-09	205	Belgium	2240	19	7.71468	5.32788	-1.08822
2020-04-08	403	Belgium	2035	18	7.61874	6.00141	-0.74406
2020-04-07	185	Belgium	1632	17	7.39817	5.22575	-1.03926
2020-04-06	164	Belgium	1447	16	7.27794	5.10595	-0.995502
2020-04-05	140	Belgium	1283	15	7.15774	4.94876	-1.01155
2020-04-04	132	Belgium	1143	14	7.04229	4.89035	-0.984713
2020-04-03	183	Belgium	1011	13	6.91968	5.21494	-0.793608
2020-04-02	123	Belgium	828	12	6.72022	4.82028	-0.911759
2020-04-01	192	Belgium	705	11	6.55962	5.26269	-0.632997
2020-03-31	82	Belgium	513	10	6.24222	4.41884	-0.929727
2020-03-30	78	Belgium	431	9	6.06843	4.36945	-0.813336
2020-03-29	64	Belgium	353	8	5.8693	4.17439	-0.82257
2020-03-28	69	Belgium	289	7	5.66988	4.2485	-0.703905
2020-03-27	42	Belgium	220	6	5.39816	3.7612	-0.82893
2020-03-26	56	Belgium	178	5	5.18739	4.04305	-0.588517
2020-03-25	34	Belgium	122	4	4.81218	3.55535	-0.708785
2020-03-24	13	Belgium	88	3	4.48864	2.63906	-0.943777
2020-03-23	8	Belgium	75	2	4.33073	2.19722	-0.995147
2020-03-22	30	Belgium	67	1	4.21951	3.43399	-0.389452
2020-03-21	16	Belgium	37	0	3.63759	2.83321	-0.60206
2020-03-20	7	Belgium	21	-1	3.09104	2.07944	-0.676694
2020-03-19	9	Belgium	14	-2	2.70805	2.30259	-0.342423
2020-03-18	0	Belgium	5	-3	1.79176	0	-1.17609
2020-03-17	1	Belgium	5	-4	1.79176	0.693147	-0.477121
2020-03-16	0	Belgium	4	-5	1.60944	0	-0.778151
2020-03-15	1	Belgium	4	-6	1.60944	0.693147	-0.39794
2020-03-14	0	Belgium	3	-7	1.38629	0	-0.69897
2020-03-13	0	Belgium	3	-8	1.38629	0	-0.60206
2020-03-12	3	Belgium	3	-9	1.38629	1.38629	0
2020-06-05	1473	Brazil	34021	74	10.4348	7.29574	#NULL!
2020-06-04	1349	Brazil	32548	73	10.3905	7.20786	-1.40143
2020-06-03	1262	Brazil	31199	72	10.3482	7.14125	-1.41113
2020-06-02	623	Brazil	29937	71	10.3069	6.43615	-1.69897
2020-06-01	480	Brazil	29314	70	10.2859	6.17587	-1.79408
2020-05-31	956	Brazil	28834	69	10.2693	6.8638	-1.48618
2020-05-30	1124	Brazil	27878	68	10.2356	7.02554	-1.40877
2020-05-29	1156	Brazil	26754	67	10.1945	7.05359	-1.38194
2020-05-28	1086	Brazil	25598	66	10.1503	6.99118	-1.39118
2020-05-27	1039	Brazil	24512	65	10.107	6.94698	-1.39119
2020-05-26	807	Brazil	23473	64	10.0636	6.69456	-1.48199
2020-05-25	653	Brazil	22666	63	10.0287	6.48311	-1.55501
2020-05-24	965	Brazil	22013	62	9.99943	6.87316	-1.37042
2020-05-23	1001	Brazil	21048	61	9.95461	6.90975	-1.34183
2020-05-22	1188	Brazil	20047	60	9.90588	7.08087	-1.24805
2020-05-21	888	Brazil	18859	59	9.8448	6.7901	-1.35317
2020-05-20	1179	Brazil	17971	58	9.79657	7.07327	-1.20366
2020-05-19	674	Brazil	16792	57	9.72872	6.51471	-1.42529
2020-05-18	485	Brazil	16118	56	9.68775	6.18621	-1.53849
2020-05-17	816	Brazil	15633	55	9.6572	6.70564	-1.29512
2020-05-16	824	Brazil	14817	54	9.6036	6.71538	-1.27762
2020-05-15	844	Brazil	13993	53	9.54638	6.73934	-1.24393
2020-05-14	749	Brazil	13149	52	9.48418	6.62007	-1.27088
2020-05-13	881	Brazil	12400	51	9.42553	6.78219	-1.17346
2020-05-12	396	Brazil	11519	50	9.35184	5.98394	-1.49467
2020-05-11	496	Brazil	11123	49	9.31686	6.20859	-1.3651
2020-05-10	730	Brazil	10627	48	9.27125	6.59441	-1.18234
2020-05-09	751	Brazil	9897	47	9.20009	6.62274	-1.15023
2020-05-08	610	Brazil	9146	46	9.12118	6.4151	-1.20951
2020-05-07	615	Brazil	8536	45	9.05216	6.42325	-1.1717
2020-05-06	600	Brazil	7921	44	8.9774	6.39859	-1.15243
2020-05-05	296	Brazil	7321	43	8.89864	5.69373	-1.42608
2020-05-04	275	Brazil	7025	42	8.85737	5.6204	-1.42372
2020-05-03	421	Brazil	6750	41	8.81745	6.04501	-1.2214
2020-05-02	428	Brazil	6329	40	8.75306	6.06146	-1.19691
2020-05-01	435	Brazil	5901	39	8.68305	6.07764	-1.16192
2020-04-30	449	Brazil	5466	38	8.60649	6.10925	-1.11779
2020-04-29	474	Brazil	5017	37	8.52079	6.16331	-1.06106
2020-04-28	338	Brazil	4543	36	8.42156	5.826	-1.17033
2020-04-27	189	Brazil	4205	35	8.34427	5.24702	-1.37868
2020-04-26	346	Brazil	4016	34	8.29829	5.84932	-1.08354
2020-04-25	357	Brazil	3670	33	8.20822	5.88053	-1.05002
2020-04-24	407	Brazil	3313	32	8.10591	6.01127	-0.954124
2020-04-23	165	Brazil	2906	31	7.97488	5.11199	-1.30024
2020-04-22	166	Brazil	2741	30	7.91644	5.11799	-1.24073
2020-04-21	113	Brazil	2575	29	7.85399	4.7362	-1.38116
2020-04-20	115	Brazil	2462	28	7.80914	4.75359	-1.34649
2020-04-19	206	Brazil	2347	27	7.76132	5.33272	-1.07549
2020-04-18	217	Brazil	2141	26	7.6695	5.3845	-1.03224
2020-04-17	188	Brazil	1924	25	7.56268	5.24175	-1.05436
2020-04-16	204	Brazil	1736	24	7.45991	5.32301	-0.972677
2020-04-15	204	Brazil	1532	23	7.33498	5.32301	-0.928046
2020-04-14	105	Brazil	1328	22	7.19218	4.66344	-1.16024
2020-04-13	99	Brazil	1223	21	7.10988	4.60517	-1.12352
2020-04-12	68	Brazil	1124	20	7.02554	4.23411	-1.24893
2020-04-11	115	Brazil	1056	19	6.96319	4.75359	-0.986695
2020-04-10	141	Brazil	941	18	6.84801	4.95583	-0.871787
2020-04-09	133	Brazil	800	17	6.68586	4.89784	-0.846946
2020-04-08	114	Brazil	667	16	6.50429	4.74493	-0.842935
2020-04-07	67	Brazil	553	15	6.31716	4.21951	-0.992268
2020-04-06	54	Brazil	486	14	6.18826	4.00733	-1.00315
2020-04-05	73	Brazil	432	13	6.07074	4.30407	-0.818297
2020-04-04	60	Brazil	359	12	5.8861	4.11087	-0.851158
2020-04-03	58	Brazil	299	11	5.70378	4.07754	-0.78545
2020-04-02	40	Brazil	241	10	5.48894	3.71357	-0.864337
2020-04-01	42	Brazil	201	9	5.30827	3.7612	-0.750347
2020-03-31	23	Brazil	159	8	5.07517	3.17805	-0.92514
2020-03-30	22	Brazil	136	7	4.91998	3.13549	-0.842392
2020-03-29	22	Brazil	114	6	4.74493	3.13549	-0.774993
2020-03-28	15	Brazil	92	5	4.5326	2.77259	-0.856578
2020-03-27	20	Brazil	77	4	4.35671	3.04452	-0.646264
2020-03-26	11	Brazil	57	3	4.06044	2.48491	-0.812913
2020-03-25	12	Brazil	46	2	3.85015	2.56495	-0.649485
2020-03-24	9	Brazil	34	1	3.55535	2.30259	-0.672098
2020-03-23	7	Brazil	25	0	3.2581	2.07944	-0.640978
2020-03-22	7	Brazil	18	-1	2.94444	2.07944	-0.511883
2020-03-21	5	Brazil	11	-2	2.48491	1.79176	-0.500602
2020-03-20	2	Brazil	6	-3	1.94591	1.09861	-0.60206
2020-03-19	3	Brazil	4	-4	1.60944	1.38629	-0.243038
2020-03-18	1	Brazil	1	-5	0.693147	0.693147	-0.39794
2020-06-05	139	Canada	7637	72	8.94089	4.94164	#NULL!
2020-06-04	103	Canada	7498	71	8.92252	4.64439	-1.86595
2020-06-03	69	Canada	7395	70	8.90869	4.2485	-2.02991
2020-06-02	31	Canada	7326	69	8.89932	3.46574	-2.36385
2020-06-01	222	Canada	7295	68	8.89508	5.40717	-1.51662
2020-05-31	94	Canada	7073	67	8.86418	4.55388	-1.88536
2020-05-30	102	Canada	6979	66	8.8508	4.63473	-1.83683
2020-05-29	112	Canada	6877	65	8.83608	4.72739	-1.79078
2020-05-28	126	Canada	6765	64	8.81967	4.84419	-1.73366
2020-05-27	94	Canada	6639	63	8.80087	4.55388	-1.85261
2020-05-26	121	Canada	6545	62	8.78661	4.80402	-1.73581
2020-05-25	69	Canada	6424	61	8.76795	4.2485	-1.97088
2020-05-24	105	Canada	6355	60	8.75715	4.66344	-1.78257
2020-05-23	98	Canada	6250	59	8.7405	4.59512	-1.80755
2020-05-22	122	Canada	6152	58	8.7247	4.81218	-1.70604
2020-05-21	118	Canada	6030	57	8.70467	4.77912	-1.71354
2020-05-20	70	Canada	5912	56	8.68491	4.26268	-1.92913
2020-05-19	60	Canada	5842	55	8.673	4.11087	-1.98648
2020-05-18	103	Canada	5782	54	8.66268	4.64439	-1.7496
2020-05-17	117	Canada	5679	53	8.64471	4.77068	-1.69027
2020-05-16	90	Canada	5562	52	8.62389	4.51086	-1.79531
2020-05-15	168	Canada	5472	51	8.60758	5.1299	-1.51742
2020-05-14	135	Canada	5304	50	8.57641	4.91265	-1.60469
2020-05-13	176	Canada	5169	49	8.55063	5.17615	-1.47671
2020-05-12	122	Canada	4993	48	8.51599	4.81218	-1.62359
2020-05-11	178	Canada	4871	47	8.49126	5.18739	-1.4456
2020-05-10	124	Canada	4693	46	8.45404	4.82831	-1.5908
2020-05-09	161	Canada	4569	45	8.42727	5.0876	-1.46203
2020-05-08	176	Canada	4408	44	8.3914	5.17615	-1.41194
2020-05-07	189	Canada	4232	43	8.35067	5.24702	-1.36559
2020-05-06	189	Canada	4043	42	8.30499	5.24702	-1.34789
2020-05-05	172	Canada	3854	41	8.25713	5.15329	-1.36877
2020-05-04	116	Canada	3682	40	8.21148	4.76217	-1.51784
2020-05-03	175	Canada	3566	39	8.17948	5.17048	-1.32069
2020-05-02	207	Canada	3391	38	8.12917	5.33754	-1.23424
2020-05-01	188	Canada	3184	37	8.06621	5.24175	-1.25399
2020-04-30	137	Canada	2996	36	8.00537	4.92725	-1.36323
2020-04-29	152	Canada	2859	35	7.95858	5.03044	-1.292
2020-04-28	147	Canada	2707	34	7.90397	4.99721	-1.2861
2020-04-27	95	Canada	2560	33	7.84815	4.56435	-1.45038
2020-04-26	163	Canada	2465	32	7.81035	5.09987	-1.19357
2020-04-25	156	Canada	2302	31	7.74197	5.05625	-1.19609
2020-04-24	172	Canada	2146	30	7.67183	5.15329	-1.12425
2020-04-23	140	Canada	1974	29	7.58832	4.94876	-1.18261
2020-04-22	144	Canada	1834	28	7.5148	4.97673	-1.1342
2020-04-21	110	Canada	1690	27	7.43308	4.70953	-1.21831
2020-04-20	113	Canada	1580	26	7.36581	4.7362	-1.17124
2020-04-19	158	Canada	1467	25	7.29166	5.0689	-0.997535
2020-04-18	116	Canada	1309	24	7.17778	4.76217	-1.09854
2020-04-17	183	Canada	1193	23	7.08506	5.21494	-0.852453
2020-04-16	107	Canada	1010	22	6.9187	4.68213	-1.04358
2020-04-15	123	Canada	903	21	6.80683	4.82028	-0.911329
2020-04-14	63	Canada	780	20	6.66058	4.15888	-1.14999
2020-04-13	64	Canada	717	19	6.57647	4.17439	-1.07974
2020-04-12	84	Canada	653	18	6.48311	4.44265	-0.926706
2020-04-11	60	Canada	569	17	6.34564	4.11087	-1.03025
2020-04-10	74	Canada	509	16	6.23441	4.31749	-0.880814
2020-04-09	55	Canada	435	15	6.07764	4.02535	-0.959382
2020-04-08	57	Canada	380	14	5.9428	4.06044	-0.876058
2020-04-07	43	Canada	323	13	5.78074	3.78419	-0.937472
2020-04-06	49	Canada	280	12	5.63835	3.91202	-0.811575
2020-04-05	44	Canada	231	11	5.44674	3.80666	-0.795494
2020-04-04	49	Canada	187	10	5.23644	3.91202	-0.666518
2020-04-03	29	Canada	138	9	4.93447	3.4012	-0.797037
2020-04-02	13	Canada	109	8	4.70048	2.63906	-0.996887
2020-04-01	7	Canada	96	7	4.57471	2.07944	-1.1383
2020-03-31	28	Canada	89	6	4.49981	3.3673	-0.524374
2020-03-30	1	Canada	61	5	4.12713	0.693147	-1.65321
2020-03-29	7	Canada	60	4	4.11087	2.07944	-0.889302
2020-03-28	14	Canada	53	3	3.98898	2.70805	-0.609239
2020-03-27	4	Canada	39	2	3.68888	1.60944	-1.03342
2020-03-26	8	Canada	35	1	3.58352	2.19722	-0.647817
2020-03-25	3	Canada	27	0	3.3322	1.38629	-0.954243
2020-03-24	4	Canada	24	-1	3.21888	1.60944	-0.748188
2020-03-23	2	Canada	20	-2	3.04452	1.09861	-0.920819
2020-03-22	6	Canada	18	-3	2.94444	1.94591	-0.477121
2020-03-21	2	Canada	12	-4	2.56495	1.09861	-0.801632
2020-03-20	1	Canada	10	-5	2.3979	0.693147	-0.812913
2020-03-19	1	Canada	9	-6	2.30259	0.693147	-0.740363
2020-03-18	4	Canada	8	-7	2.19722	1.60944	-0.30103
2020-03-17	3	Canada	4	-8	1.60944	1.38629	-0.352183
2020-03-16	0	Canada	1	-9	0.693147	0	-0.69897
2020-03-15	0	Canada	1	-10	0.693147	0	-0.30103
2020-03-14	0	Canada	1	-11	0.693147	0	-0.30103
2020-03-13	0	Canada	1	-12	0.693147	0	-0.30103
2020-03-12	0	Canada	1	-13	0.693147	0	-0.30103
2020-03-11	0	Canada	1	-14	0.693147	0	-0.30103
2020-03-10	1	Canada	1	-15	0.693147	0.693147	0
2020-06-05	0	Switzerland	1659	77	7.41457	0	#NULL!
2020-06-04	3	Switzerland	1659	76	7.41457	1.38629	-2.61805
2020-06-03	0	Switzerland	1656	75	7.41276	0	-3.22011
2020-06-02	0	Switzerland	1656	74	7.41276	0	-3.21932
2020-06-01	0	Switzerland	1656	73	7.41276	0	-3.21932
2020-05-31	0	Switzerland	1656	72	7.41276	0	-3.21932
2020-05-30	2	Switzerland	1656	71	7.41276	1.09861	-2.7422
2020-05-29	7	Switzerland	1654	70	7.41156	2.07944	-2.31623
2020-05-28	0	Switzerland	1647	69	7.40732	0	-3.2188
2020-05-27	6	Switzerland	1647	68	7.40732	1.94591	-2.37186
2020-05-26	0	Switzerland	1641	67	7.40367	0	-3.21696
2020-05-25	0	Switzerland	1641	66	7.40367	0	-3.21537
2020-05-24	4	Switzerland	1641	65	7.40367	1.60944	-2.5164
2020-05-23	0	Switzerland	1637	64	7.40123	0	-3.21537
2020-05-22	8	Switzerland	1637	63	7.40123	2.19722	-2.26007
2020-05-21	16	Switzerland	1629	62	7.39634	2.83321	-1.98386
2020-05-20	11	Switzerland	1613	61	7.38647	2.48491	-2.13301
2020-05-19	0	Switzerland	1602	60	7.37963	0	-3.2079
2020-05-18	1	Switzerland	1602	59	7.37963	0.693147	-2.9039
2020-05-17	7	Switzerland	1601	58	7.37901	2.07944	-2.30184
2020-05-16	6	Switzerland	1594	57	7.37463	1.94591	-2.35956
2020-05-15	25	Switzerland	1588	56	7.37086	3.2581	-1.78779
2020-05-14	3	Switzerland	1563	55	7.355	1.38629	-2.59906
2020-05-13	18	Switzerland	1560	54	7.35308	2.94444	-1.91548
2020-05-12	5	Switzerland	1542	53	7.34148	1.79176	-2.41525
2020-05-11	6	Switzerland	1537	52	7.33824	1.94591	-2.34327
2020-05-10	6	Switzerland	1531	51	7.33433	1.94591	-2.34186
2020-05-09	8	Switzerland	1525	50	7.33041	2.19722	-2.23102
2020-05-08	13	Switzerland	1517	49	7.32515	2.63906	-2.03743
2020-05-07	22	Switzerland	1504	48	7.31655	3.13549	-1.81954
2020-05-06	6	Switzerland	1482	47	7.30182	1.94591	-2.33244
2020-05-05	4	Switzerland	1476	46	7.29777	1.60944	-2.47217
2020-05-04	6	Switzerland	1472	45	7.29506	1.94591	-2.32428
2020-05-03	32	Switzerland	1466	44	7.29097	3.49651	-1.64969
2020-05-02	12	Switzerland	1434	43	7.26892	2.56495	-2.05249
2020-05-01	15	Switzerland	1422	42	7.26052	2.77259	-1.95273
2020-04-30	28	Switzerland	1407	41	7.24993	3.3673	-1.69081
2020-04-29	27	Switzerland	1379	40	7.22984	3.3322	-1.70144
2020-04-28	16	Switzerland	1352	39	7.21008	2.83321	-1.90943
2020-04-27	8	Switzerland	1336	38	7.19818	2.19722	-2.17706
2020-04-26	20	Switzerland	1328	37	7.19218	3.04452	-1.80391
2020-04-25	41	Switzerland	1308	36	7.17702	3.73767	-1.50028
2020-04-24	51	Switzerland	1267	35	7.1452	3.95124	-1.40094
2020-04-23	30	Switzerland	1216	34	7.10414	3.43399	-1.61176
2020-04-22	45	Switzerland	1186	33	7.07918	3.82864	-1.42253
2020-04-21	7	Switzerland	1141	32	7.04054	2.07944	-2.17136
2020-04-20	24	Switzerland	1134	31	7.03439	3.21888	-1.65973
2020-04-19	52	Switzerland	1110	30	7.01302	3.97029	-1.33072
2020-04-18	42	Switzerland	1058	29	6.96508	3.7612	-1.41225
2020-04-17	43	Switzerland	1016	28	6.92461	3.78419	-1.38144
2020-04-16	73	Switzerland	973	27	6.88141	4.30407	-1.13809
2020-04-15	42	Switzerland	900	26	6.80351	3.7612	-1.35509
2020-04-14	0	Switzerland	858	25	6.75577	0	-2.95472
2020-04-13	27	Switzerland	858	24	6.75577	3.3322	-1.48684
2020-04-12	26	Switzerland	831	23	6.72383	3.29584	-1.50263
2020-04-11	49	Switzerland	805	22	6.69208	3.91202	-1.22115
2020-04-10	51	Switzerland	756	21	6.62936	3.95124	-1.19033
2020-04-09	64	Switzerland	705	20	6.55962	4.17439	-1.06618
2020-04-08	57	Switzerland	641	19	6.46459	4.06044	-1.08538
2020-04-07	25	Switzerland	584	18	6.37161	3.2581	-1.39256
2020-04-06	19	Switzerland	559	17	6.32794	2.99573	-1.46613
2020-04-05	56	Switzerland	540	16	6.29342	4.04305	-0.992313
2020-04-04	52	Switzerland	484	15	6.18415	3.97029	-1.00892
2020-04-03	54	Switzerland	432	14	6.07074	4.00733	-0.945379
2020-04-02	5	Switzerland	378	13	5.93754	1.79176	-1.85834
2020-04-01	78	Switzerland	373	12	5.92426	4.36945	-0.681012
2020-03-31	38	Switzerland	295	11	5.69036	3.66356	-0.981807
2020-03-30	22	Switzerland	257	10	5.55296	3.13549	-1.10956
2020-03-29	38	Switzerland	235	9	5.46383	3.66356	-0.820555
2020-03-28	36	Switzerland	197	8	5.28827	3.61092	-0.80471
2020-03-27	58	Switzerland	161	7	5.0876	4.07754	-0.525813
2020-03-26	17	Switzerland	103	6	4.64439	2.89037	-0.954243
2020-03-25	20	Switzerland	86	5	4.46591	3.04452	-0.694814
2020-03-24	6	Switzerland	66	4	4.20469	1.94591	-1.09442
2020-03-23	4	Switzerland	60	3	4.11087	1.60944	-1.1271
2020-03-22	13	Switzerland	56	2	4.04305	2.63906	-0.639202
2020-03-21	10	Switzerland	43	1	3.78419	2.3979	-0.714482
2020-03-20	12	Switzerland	33	0	3.52636	2.56495	-0.529509
2020-03-19	2	Switzerland	21	-1	3.09104	1.09861	-1.05436
2020-03-18	5	Switzerland	19	-2	2.99573	1.79176	-0.564271
2020-03-17	1	Switzerland	14	-3	2.70805	0.693147	-1
2020-03-16	2	Switzerland	13	-4	2.63906	1.09861	-0.69897
2020-03-15	4	Switzerland	11	-5	2.48491	1.60944	-0.447158
2020-03-14	3	Switzerland	7	-6	2.07944	1.38629	-0.477121
2020-03-13	0	Switzerland	4	-7	1.60944	0	-0.90309
2020-03-12	1	Switzerland	4	-8	1.60944	0.693147	-0.39794
2020-03-11	1	Switzerland	3	-9	1.38629	0.693147	-0.39794
2020-03-10	0	Switzerland	2	-10	1.09861	0	-0.60206
2020-03-09	1	Switzerland	2	-11	1.09861	0.693147	-0.176091
2020-03-08	0	Switzerland	1	-12	0.693147	0	-0.477121
2020-03-07	0	Switzerland	1	-13	0.693147	0	-0.30103
2020-03-06	1	Switzerland	1	-14	0.693147	0.693147	0
2020-04-15	1	China	3346	82	8.11582	0.693147	#NULL!
2020-04-14	0	China	3345	81	8.11552	0	-3.52466
2020-04-13	2	China	3345	80	8.11552	1.09861	-3.0474
2020-04-12	0	China	3343	79	8.11492	0	-3.52453
2020-04-11	3	China	3343	78	8.11492	1.38629	-2.92221
2020-04-10	1	China	3340	77	8.11403	0.693147	-3.22324
2020-04-09	2	China	3339	76	8.11373	1.09861	-3.04676
2020-04-08	2	China	3337	75	8.11313	1.09861	-3.04663
2020-04-07	0	China	3335	74	8.11253	0	-3.52349
2020-04-06	2	China	3335	73	8.11253	1.09861	-3.0461
2020-04-05	3	China	3333	72	8.11193	1.38629	-2.92117
2020-04-04	4	China	3330	71	8.11103	1.60944	-2.824
2020-04-03	10	China	3326	70	8.10983	2.3979	-2.48118
2020-04-02	6	China	3316	69	8.10682	1.94591	-2.67695
2020-04-01	1	China	3310	68	8.10501	0.693147	-3.21972
2020-03-31	3	China	3309	67	8.1047	1.38629	-2.9179
2020-03-30	2	China	3306	66	8.1038	1.09861	-3.04271
2020-03-29	5	China	3304	65	8.10319	1.79176	-2.74128
2020-03-28	3	China	3299	64	8.10168	1.38629	-2.91711
2020-03-27	5	China	3296	63	8.10077	1.79176	-2.74036
2020-03-26	6	China	3291	62	8.09925	1.94591	-2.67302
2020-03-25	4	China	3285	61	8.09743	1.60944	-2.81849
2020-03-24	7	China	3281	60	8.09621	2.07944	-2.61358
2020-03-23	9	China	3274	59	8.09407	2.30259	-2.51614
2020-03-22	6	China	3265	58	8.09132	1.94591	-2.67011
2020-03-21	6	China	3259	57	8.08948	1.94591	-2.66892
2020-03-20	4	China	3253	56	8.08764	1.60944	-2.81425
2020-03-19	8	China	3249	55	8.08641	2.19722	-2.55818
2020-03-18	16	China	3241	54	8.08395	2.83321	-2.28143
2020-03-17	9	China	3225	53	8.079	2.30259	-2.51081
2020-03-16	13	China	3216	52	8.0762	2.63906	-2.36254
2020-03-15	9	China	3203	51	8.07216	2.30259	-2.50745
2020-03-14	15	China	3194	50	8.06934	2.77259	-2.30157
2020-03-13	7	China	3179	49	8.06464	2.07944	-2.60138
2020-03-12	11	China	3172	48	8.06243	2.48491	-2.42325
2020-03-11	22	China	3161	47	8.05896	3.13549	-2.13974
2020-03-10	17	China	3139	46	8.05198	2.89037	-2.24469
2020-03-09	23	China	3122	45	8.04655	3.17805	-2.11672
2020-03-08	27	China	3099	44	8.03916	3.3322	-2.04741
2020-03-07	28	China	3072	43	8.03041	3.3673	-2.02896
2020-03-06	30	China	3044	42	8.02126	3.43399	-1.9962
2020-03-05	31	China	3014	41	8.01136	3.46574	-1.97844
2020-03-04	37	China	2983	40	8.00102	3.63759	-1.8995
2020-03-03	32	China	2946	39	7.98854	3.49651	-1.95628
2020-03-02	42	China	2914	38	7.97763	3.7612	-1.83591
2020-03-01	35	China	2872	37	7.96311	3.58352	-1.90834
2020-02-29	47	China	2837	36	7.95085	3.8712	-1.77709
2020-02-28	44	China	2790	35	7.93416	3.80666	-1.7998
2020-02-27	29	China	2746	34	7.91826	3.4012	-1.96864
2020-02-26	52	China	2717	33	7.90765	3.97029	-1.71458
2020-02-25	70	China	2665	32	7.88833	4.26268	-1.58299
2020-02-24	150	China	2595	31	7.86173	5.01728	-1.24688
2020-02-23	98	China	2445	30	7.80221	4.59512	-1.41867
2020-02-22	109	China	2347	29	7.76132	4.70048	-1.34706
2020-02-21	118	China	2238	28	7.71378	4.77912	-1.29515
2020-02-20	112	China	2120	27	7.65964	4.72739	-1.29698
2020-02-19	139	China	2008	26	7.60539	4.94164	-1.18041
2020-02-18	98	China	1869	25	7.53369	4.59512	-1.30734
2020-02-17	105	China	1771	24	7.47986	4.66344	-1.24654
2020-02-16	142	China	1666	23	7.41878	4.96284	-1.09313
2020-02-15	143	China	1524	22	7.32975	4.96981	-1.06357
2020-02-14	13	China	1381	21	7.23129	2.63906	-2.03714
2020-02-13	254	China	1368	20	7.22184	5.54126	-0.733968
2020-02-12	97	China	1114	19	7.01661	4.58497	-1.14518
2020-02-11	108	China	1017	18	6.9256	4.69135	-1.00985
2020-02-10	97	China	909	17	6.81344	4.58497	-1.01652
2020-02-09	89	China	812	16	6.70073	4.49981	-1.0048
2020-02-08	86	China	723	15	6.58479	4.46591	-0.970571
2020-02-07	73	China	637	14	6.45834	4.30407	-0.990507
2020-02-06	72	China	564	13	6.33683	4.29046	-0.941498
2020-02-05	66	China	492	12	6.20051	4.20469	-0.925974
2020-02-04	65	China	426	11	6.05678	4.18965	-0.873303
2020-02-03	57	China	361	10	5.89164	4.06044	-0.867
2020-02-02	45	China	304	9	5.72031	3.82864	-0.895951
2020-02-01	46	China	259	8	5.56068	3.85015	-0.812202
2020-01-31	43	China	213	7	5.36598	3.78419	-0.771521
2020-01-30	38	China	170	6	5.14166	3.66356	-0.739349
2020-01-29	26	China	132	5	4.89035	3.29584	-0.801632
2020-01-28	25	China	106	4	4.67283	3.2581	-0.708878
2020-01-27	25	China	81	3	4.40672	3.2581	-0.61441
2020-01-26	15	China	56	2	4.04305	2.77259	-0.709694
2020-01-25	15	China	41	1	3.73767	2.77259	-0.551755
2020-01-24	9	China	26	0	3.29584	2.30259	-0.623249
2020-01-23	0	China	17	-1	2.89037	0	-1.43136
2020-01-22	11	China	17	-2	2.89037	2.48491	-0.176091
2020-01-21	3	China	6	-3	1.94591	1.38629	-0.653213
2020-01-20	0	China	3	-4	1.38629	0	-0.845098
2020-01-19	1	China	3	-5	1.38629	0.693147	-0.30103
2020-01-18	0	China	2	-6	1.09861	0	-0.60206
2020-01-17	0	China	2	-7	1.09861	0	-0.477121
2020-01-16	0	China	2	-8	1.09861	0	-0.477121
2020-01-15	1	China	2	-9	1.09861	0.693147	-0.176091
2020-01-14	0	China	1	-10	0.693147	0	-0.477121
2020-01-13	0	China	1	-11	0.693147	0	-0.30103
2020-01-12	0	China	1	-12	0.693147	0	-0.30103
2020-01-11	1	China	1	-13	0.693147	0.693147	0
2020-06-05	32	Germany	8613	77	9.06114	3.49651	#NULL!
2020-06-04	30	Germany	8581	76	9.05742	3.43399	-2.44384
2020-06-03	29	Germany	8551	75	9.05392	3.4012	-2.45647
2020-06-02	11	Germany	8522	74	9.05052	2.48491	-2.85289
2020-06-01	11	Germany	8511	73	9.04923	2.48491	-2.85141
2020-05-31	11	Germany	8500	72	9.04794	2.48491	-2.85085
2020-05-30	39	Germany	8489	71	9.04664	3.68888	-2.32741
2020-05-29	39	Germany	8450	70	9.04204	3.68888	-2.32685
2020-05-28	62	Germany	8411	69	9.03741	4.14313	-2.12757
2020-05-27	47	Germany	8349	68	9.03002	3.8712	-2.24366
2020-05-26	45	Germany	8302	67	9.02437	3.82864	-2.25893
2020-05-25	10	Germany	8257	66	9.01894	2.3979	-2.87784
2020-05-24	31	Germany	8247	65	9.01773	3.46574	-2.41172
2020-05-23	42	Germany	8216	64	9.01396	3.7612	-2.28288
2020-05-22	27	Germany	8174	63	9.00884	3.3322	-2.46756
2020-05-21	57	Germany	8147	62	9.00553	4.06044	-2.14906
2020-05-20	83	Germany	8090	61	8.99851	4.43082	-1.98677
2020-05-19	72	Germany	8007	60	8.9882	4.29046	-2.04468
2020-05-18	21	Germany	7935	59	8.97916	3.09104	-2.5611
2020-05-17	33	Germany	7914	58	8.97651	3.52636	-2.36812
2020-05-16	57	Germany	7881	57	8.97234	4.06044	-2.13502
2020-05-15	101	Germany	7824	56	8.96508	4.62497	-1.88804
2020-05-14	89	Germany	7723	55	8.95209	4.49981	-1.93924
2020-05-13	101	Germany	7634	54	8.9405	4.62497	-1.87924
2020-05-12	116	Germany	7533	53	8.92718	4.76217	-1.81462
2020-05-11	22	Germany	7417	52	8.91166	3.13549	-2.5153
2020-05-10	26	Germany	7395	51	8.90869	3.29584	-2.43892
2020-05-09	103	Germany	7369	50	8.90517	4.64439	-1.85196
2020-05-08	147	Germany	7266	49	8.8911	4.99721	-1.69721
2020-05-07	123	Germany	7119	48	8.87066	4.82028	-1.76793
2020-05-06	165	Germany	6996	47	8.85324	5.11199	-1.63237
2020-05-05	139	Germany	6831	46	8.82937	4.94164	-1.69878
2020-05-04	43	Germany	6692	45	8.80882	3.78419	-2.1911
2020-05-03	74	Germany	6649	44	8.80237	4.31749	-1.95056
2020-05-02	287	Germany	6575	43	8.79118	5.66296	-1.36343
2020-05-01	0	Germany	6288	42	8.74656	0	-3.81796
2020-04-30	173	Germany	6288	41	8.74656	5.15906	-1.55803
2020-04-29	202	Germany	6115	40	8.71866	5.31321	-1.49109
2020-04-28	163	Germany	5913	39	8.68508	5.09987	-1.57162
2020-04-27	110	Germany	5750	38	8.65713	4.70953	-1.72656
2020-04-26	140	Germany	5640	37	8.63782	4.94876	-1.61052
2020-04-25	179	Germany	5500	36	8.61269	5.19296	-1.49608
2020-04-24	227	Germany	5321	35	8.5796	5.42935	-1.38251
2020-04-23	215	Germany	5094	34	8.53601	5.37528	-1.39162
2020-04-22	281	Germany	4879	33	8.4929	5.64191	-1.2569
2020-04-21	194	Germany	4598	32	8.43359	5.273	-1.39839
2020-04-20	110	Germany	4404	31	8.3905	4.70953	-1.61734
2020-04-19	184	Germany	4294	30	8.36521	5.22036	-1.37677
2020-04-18	242	Germany	4110	29	8.32142	5.49306	-1.24736
2020-04-17	299	Germany	3868	28	8.26075	5.70378	-1.13683
2020-04-16	315	Germany	3569	27	8.18032	5.75574	-1.08791
2020-04-15	285	Germany	3254	26	8.08795	5.65599	-1.0963
2020-04-14	170	Germany	2969	25	7.99632	5.14166	-1.27955
2020-04-13	126	Germany	2799	24	7.93737	4.84419	-1.36895
2020-04-12	129	Germany	2673	23	7.89133	4.86753	-1.33321
2020-04-11	171	Germany	2544	22	7.84189	5.14749	-1.19163
2020-04-10	266	Germany	2373	21	7.77233	5.58725	-0.979177
2020-04-09	246	Germany	2107	20	7.65349	5.50939	-0.982784
2020-04-08	254	Germany	1861	19	7.52941	5.54126	-0.91733
2020-04-07	173	Germany	1607	18	7.38275	5.15906	-1.02943
2020-04-06	92	Germany	1434	17	7.26892	4.5326	-1.2378
2020-04-05	184	Germany	1342	16	7.20266	5.22036	-0.88968
2020-04-04	141	Germany	1158	15	7.05531	4.95583	-0.975788
2020-04-03	145	Germany	1017	14	6.9256	4.98361	-0.899731
2020-04-02	140	Germany	872	13	6.77194	4.94876	-0.858529
2020-04-01	149	Germany	732	12	6.59715	5.01064	-0.764923
2020-03-31	128	Germany	583	11	6.3699	4.85981	-0.754514
2020-03-30	66	Germany	455	10	6.12249	4.20469	-0.940338
2020-03-29	64	Germany	389	9	5.96615	4.17439	-0.846051
2020-03-28	72	Germany	325	8	5.7869	4.29046	-0.727742
2020-03-27	55	Germany	253	7	5.53733	4.02535	-0.76503
2020-03-26	49	Germany	198	6	5.2933	3.91202	-0.705864
2020-03-25	23	Germany	149	5	5.01064	3.17805	-0.918642
2020-03-24	32	Germany	126	4	4.84419	3.49651	-0.657577
2020-03-23	27	Germany	94	3	4.55388	3.3322	-0.656646
2020-03-22	22	Germany	67	2	4.21951	3.13549	-0.615996
2020-03-21	2	Germany	45	1	3.82864	1.09861	-1.35539
2020-03-20	30	Germany	43	0	3.78419	3.43399	-0.171396
2020-03-19	0	Germany	13	-1	2.63906	0	-1.64345
2020-03-18	0	Germany	13	-2	2.63906	0	-1.14613
2020-03-17	1	Germany	13	-3	2.63906	0.693147	-0.845098
2020-03-16	4	Germany	12	-4	2.56495	1.60944	-0.447158
2020-03-15	3	Germany	8	-5	2.19722	1.38629	-0.511883
2020-03-14	0	Germany	5	-6	1.79176	0	-0.954243
2020-03-13	2	Germany	5	-7	1.79176	1.09861	-0.30103
2020-03-12	1	Germany	3	-8	1.38629	0.693147	-0.477121
2020-03-11	0	Germany	2	-9	1.09861	0	-0.60206
2020-03-10	2	Germany	2	-10	1.09861	1.09861	0
2020-06-05	38	Egypt	1126	68	7.02731	3.66356	#NULL!
2020-06-04	36	Egypt	1088	67	6.99302	3.61092	-1.48372
2020-06-03	47	Egypt	1052	66	6.9594	3.8712	-1.35579
2020-06-02	46	Egypt	1005	65	6.91374	3.85015	-1.35033
2020-06-01	46	Egypt	959	64	6.86693	3.85015	-1.3305
2020-05-31	34	Egypt	913	63	6.81783	3.55535	-1.4382
2020-05-30	34	Egypt	879	62	6.77992	3.55535	-1.41688
2020-05-29	29	Egypt	845	61	6.74052	3.4012	-1.46736
2020-05-28	19	Egypt	816	60	6.70564	2.99573	-1.62634
2020-05-27	14	Egypt	797	59	6.68211	2.70805	-1.73613
2020-05-26	19	Egypt	783	58	6.66441	2.99573	-1.60097
2020-05-25	29	Egypt	764	57	6.63988	3.4012	-1.41719
2020-05-24	28	Egypt	735	56	6.60123	3.3673	-1.42126
2020-05-23	11	Egypt	707	55	6.56244	2.48491	-1.7877
2020-05-22	16	Egypt	696	54	6.54679	2.83321	-1.61958
2020-05-21	21	Egypt	680	53	6.52356	3.09104	-1.50081
2020-05-20	14	Egypt	659	52	6.49224	2.70805	-1.65706
2020-05-19	15	Egypt	645	51	6.4708	2.77259	-1.61542
2020-05-18	18	Egypt	630	50	6.44731	2.94444	-1.53148
2020-05-17	20	Egypt	612	49	6.41836	3.04452	-1.47781
2020-05-16	21	Egypt	592	48	6.38519	3.09104	-1.44504
2020-05-15	15	Egypt	571	47	6.34914	2.77259	-1.56893
2020-05-14	12	Egypt	556	46	6.32257	2.56495	-1.64345
2020-05-13	11	Egypt	544	45	6.30079	2.48491	-1.66667
2020-05-12	8	Egypt	533	44	6.2804	2.19722	-1.78215
2020-05-11	11	Egypt	525	43	6.2653	2.48491	-1.64836
2020-05-10	11	Egypt	514	42	6.24417	2.48491	-1.6418
2020-05-09	21	Egypt	503	41	6.22258	3.09104	-1.36938
2020-05-08	13	Egypt	482	40	6.18002	2.63906	-1.5563
2020-05-07	17	Egypt	469	39	6.15273	2.89037	-1.42867
2020-05-06	16	Egypt	452	38	6.11589	2.83321	-1.44165
2020-05-05	7	Egypt	436	37	6.07993	2.07944	-1.75301
2020-05-04	14	Egypt	429	36	6.06379	2.70805	-1.46439
2020-05-03	9	Egypt	415	35	6.03069	2.30259	-1.63347
2020-05-02	14	Egypt	406	34	6.00881	2.70805	-1.443
2020-05-01	12	Egypt	392	33	5.97381	2.56495	-1.49565
2020-04-30	21	Egypt	380	32	5.9428	3.09104	-1.25197
2020-04-29	22	Egypt	359	31	5.8861	3.13549	-1.2192
2020-04-28	30	Egypt	337	30	5.82305	3.43399	-1.06494
2020-04-27	0	Egypt	307	29	5.7301	0	-2.52892
2020-04-26	13	Egypt	307	28	5.7301	2.63906	-1.34242
2020-04-25	18	Egypt	294	27	5.68698	2.94444	-1.2098
2020-04-24	12	Egypt	276	26	5.62402	2.56495	-1.35588
2020-04-23	0	Egypt	264	25	5.57973	0	-2.44248
2020-04-22	14	Egypt	264	24	5.57973	2.70805	-1.24715
2020-04-21	11	Egypt	250	23	5.52545	2.48491	-1.34406
2020-04-20	15	Egypt	239	22	5.48064	2.77259	-1.19555
2020-04-19	19	Egypt	224	21	5.4161	2.99573	-1.07918
2020-04-18	9	Egypt	205	20	5.32788	2.30259	-1.35218
2020-04-17	13	Egypt	196	19	5.2832	2.63906	-1.16774
2020-04-16	5	Egypt	183	18	5.21494	1.79176	-1.51631
2020-04-15	14	Egypt	178	17	5.18739	2.70805	-1.08873
2020-04-14	5	Egypt	164	16	5.10595	1.79176	-1.4747
2020-04-13	13	Egypt	159	15	5.07517	2.63906	-1.07136
2020-04-12	11	Egypt	146	14	4.99043	2.48491	-1.12494
2020-04-11	17	Egypt	135	13	4.91265	2.89037	-0.912045
2020-04-10	15	Egypt	118	12	4.77912	2.77259	-0.929419
2020-04-09	18	Egypt	103	11	4.64439	2.94444	-0.796793
2020-04-08	7	Egypt	85	10	4.45435	2.07944	-1.11394
2020-04-07	7	Egypt	78	9	4.36945	2.07944	-1.03141
2020-04-06	5	Egypt	71	8	4.27667	1.79176	-1.11948
2020-04-05	14	Egypt	66	7	4.20469	2.70805	-0.681241
2020-04-04	0	Egypt	52	6	3.97029	0	-1.82607
2020-04-03	6	Egypt	52	5	3.97029	1.94591	-0.879178
2020-04-02	5	Egypt	46	4	3.85015	1.79176	-0.946125
2020-04-01	1	Egypt	41	3	3.73767	0.693147	-1.37107
2020-03-31	4	Egypt	40	2	3.71357	1.60944	-0.924279
2020-03-30	6	Egypt	36	1	3.61092	1.94591	-0.767686
2020-03-29	6	Egypt	30	0	3.43399	1.94591	-0.723104
2020-03-28	3	Egypt	24	-1	3.21888	1.38629	-0.889302
2020-03-27	0	Egypt	21	-2	3.09104	0	-1.39794
2020-03-26	2	Egypt	21	-3	3.09104	1.09861	-0.865301
2020-03-25	5	Egypt	19	-4	2.99573	1.79176	-0.564271
2020-03-24	4	Egypt	14	-5	2.70805	1.60944	-0.60206
2020-03-23	2	Egypt	10	-6	2.3979	1.09861	-0.69897
2020-03-22	1	Egypt	8	-7	2.19722	0.693147	-0.740363
2020-03-21	1	Egypt	7	-8	2.07944	0.693147	-0.653213
2020-03-20	0	Egypt	6	-9	1.94591	0	-0.90309
2020-03-19	2	Egypt	6	-10	1.94591	1.09861	-0.367977
2020-03-18	2	Egypt	4	-11	1.60944	1.09861	-0.367977
2020-03-17	0	Egypt	2	-12	1.09861	0	-0.69897
2020-03-16	0	Egypt	2	-13	1.09861	0	-0.477121
2020-03-15	0	Egypt	2	-14	1.09861	0	-0.477121
2020-03-14	0	Egypt	2	-15	1.09861	0	-0.477121
2020-03-13	1	Egypt	2	-16	1.09861	0.693147	-0.176091
2020-03-12	0	Egypt	1	-17	0.693147	0	-0.477121
2020-03-11	0	Egypt	1	-18	0.693147	0	-0.30103
2020-03-10	0	Egypt	1	-19	0.693147	0	-0.30103
2020-03-09	1	Egypt	1	-20	0.693147	0.693147	0
2020-05-24	74	Spain	28752	76	10.2665	4.31749	#NULL!
2020-05-23	50	Spain	28678	75	10.2639	3.93183	-2.75111
2020-05-22	688	Spain	28628	74	10.2622	6.53524	-1.61934
2020-05-21	52	Spain	27940	73	10.2379	3.97029	-2.73253
2020-05-20	110	Spain	27888	72	10.236	4.70953	-2.40092
2020-05-19	69	Spain	27778	71	10.232	4.2485	-2.60033
2020-05-18	59	Spain	27709	70	10.2295	4.09434	-2.66557
2020-05-17	87	Spain	27650	69	10.2274	4.47734	-2.49815
2020-05-16	104	Spain	27563	68	10.2243	4.65396	-2.42052
2020-05-15	138	Spain	27459	67	10.2205	4.93447	-2.29733
2020-05-14	217	Spain	27321	66	10.2154	5.3845	-2.10024
2020-05-13	184	Spain	27104	65	10.2075	5.22036	-2.16934
2020-05-12	176	Spain	26920	64	10.2007	5.17615	-2.18508
2020-05-11	123	Spain	26744	63	10.1941	4.82028	-2.33667
2020-05-10	143	Spain	26621	62	10.1895	4.96981	-2.26888
2020-05-09	227	Spain	26478	61	10.1841	5.42935	-2.06731
2020-05-08	181	Spain	26251	60	10.1755	5.20401	-2.16283
2020-05-07	213	Spain	26070	59	10.1686	5.36598	-2.08875
2020-05-06	244	Spain	25857	58	10.1604	5.50126	-2.02699
2020-05-05	185	Spain	25613	57	10.1509	5.22575	-2.14308
2020-05-04	164	Spain	25428	56	10.1436	5.10595	-2.19099
2020-05-03	164	Spain	25264	55	10.1372	5.10595	-2.18785
2020-05-02	276	Spain	25100	54	10.1307	5.62402	-1.96004
2020-05-01	281	Spain	24824	53	10.1196	5.64191	-1.94944
2020-04-30	268	Spain	24543	52	10.1082	5.59471	-1.96514
2020-04-29	453	Spain	24275	51	10.0972	6.1181	-1.73289
2020-04-28	632	Spain	23822	50	10.0784	6.45047	-1.58377
2020-04-27	0	Spain	23190	49	10.0515	0	-4.377
2020-04-26	288	Spain	23190	48	10.0515	5.66643	-1.90442
2020-04-25	378	Spain	22902	47	10.039	5.93754	-1.78668
2020-04-24	367	Spain	22524	46	10.0224	5.90808	-1.79404
2020-04-23	440	Spain	22157	45	10.006	6.08904	-1.70823
2020-04-22	435	Spain	21717	44	9.9859	6.07764	-1.70604
2020-04-21	430	Spain	21282	43	9.96566	6.06611	-1.70234
2020-04-20	399	Spain	20852	42	9.94525	5.99146	-1.72597
2020-04-19	410	Spain	20453	41	9.92593	6.01859	-1.70533
2020-04-18	565	Spain	20043	40	9.90569	6.33859	-1.55796
2020-04-17	585	Spain	19478	39	9.87709	6.37332	-1.53409
2020-04-16	617	Spain	18893	38	9.8466	6.42649	-1.49858
2020-04-15	787	Spain	18276	37	9.8134	6.6695	-1.3798
2020-04-14	517	Spain	17489	36	9.76938	6.24998	-1.54758
2020-04-13	619	Spain	16972	35	9.73938	6.42972	-1.4504
2020-04-12	510	Spain	16353	34	9.70223	6.23637	-1.52134
2020-04-11	605	Spain	15843	33	9.67055	6.40688	-1.43115
2020-04-10	683	Spain	15238	32	9.63161	6.52796	-1.36481
2020-04-09	757	Spain	14555	31	9.58576	6.63068	-1.30329
2020-04-08	743	Spain	13798	30	9.53235	6.61204	-1.29147
2020-04-07	637	Spain	13055	29	9.477	6.45834	-1.33503
2020-04-06	674	Spain	12418	28	9.42698	6.51471	-1.28651
2020-04-05	809	Spain	11744	27	9.37118	6.69703	-1.1856
2020-04-04	932	Spain	10935	26	9.29982	6.83841	-1.09997
2020-04-03	950	Spain	10003	25	9.21074	6.85751	-1.06068
2020-04-02	864	Spain	9053	24	9.11096	6.76273	-1.06316
2020-04-01	849	Spain	8189	23	9.01067	6.74524	-1.02742
2020-03-31	812	Spain	7340	22	8.90123	6.70073	-1.00319
2020-03-30	838	Spain	6528	21	8.78401	6.73221	-0.941993
2020-03-29	832	Spain	5690	20	8.64664	6.72503	-0.894202
2020-03-28	769	Spain	4858	19	8.48859	6.64639	-0.868698
2020-03-27	655	Spain	4089	18	8.3163	6.48616	-0.869643
2020-03-26	738	Spain	3434	17	8.14177	6.6053	-0.743079
2020-03-25	514	Spain	2696	16	7.8999	6.24417	-0.82412
2020-03-24	462	Spain	2182	15	7.68846	6.13773	-0.7653
2020-03-23	394	Spain	1720	14	7.45066	5.97889	-0.742457
2020-03-22	324	Spain	1326	13	7.19068	5.78383	-0.723898
2020-03-21	235	Spain	1002	12	6.91075	5.46383	-0.749959
2020-03-20	169	Spain	767	11	6.64379	5.1358	-0.770852
2020-03-19	107	Spain	598	10	6.39526	4.68213	-0.851937
2020-03-18	182	Spain	491	9	6.19848	5.20949	-0.514976
2020-03-17	21	Spain	309	8	5.73657	3.09104	-1.34954
2020-03-16	152	Spain	288	7	5.66643	5.03044	-0.30667
2020-03-15	15	Spain	136	6	4.91998	2.77259	-1.25678
2020-03-14	37	Spain	121	5	4.80402	3.63759	-0.556937
2020-03-13	37	Spain	84	4	4.44265	3.63759	-0.506576
2020-03-12	12	Spain	47	3	3.8712	2.56495	-0.815476
2020-03-11	7	Spain	35	2	3.58352	2.07944	-0.778151
2020-03-10	23	Spain	28	1	3.3673	3.17805	-0.176091
2020-03-09	0	Spain	5	0	1.79176	0	-1.4624
2020-03-08	0	Spain	5	-1	1.79176	0	-0.778151
2020-03-07	2	Spain	5	-2	1.79176	1.09861	-0.30103
2020-03-06	2	Spain	3	-3	1.38629	1.09861	-0.30103
2020-03-05	1	Spain	1	-4	0.693147	0.693147	-0.30103
2020-06-05	44	France	29065	87	10.2773	3.80666	#NULL!
2020-06-04	81	France	29021	86	10.2758	4.40672	-2.54957
2020-06-03	107	France	28940	85	10.273	4.68213	-2.4293
2020-06-02	31	France	28833	84	10.2693	3.46574	-2.95636
2020-06-01	31	France	28802	83	10.2682	3.46574	-2.95475
2020-05-31	57	France	28771	82	10.2672	4.06044	-2.69601
2020-05-30	52	France	28714	81	10.2652	3.97029	-2.73469
2020-05-29	66	France	28662	80	10.2634	4.20469	-2.63203
2020-05-28	66	France	28596	79	10.2611	4.20469	-2.63125
2020-05-27	98	France	28530	78	10.2587	4.59512	-2.46069
2020-05-26	65	France	28432	77	10.2553	4.18965	-2.63577
2020-05-25	35	France	28367	76	10.253	3.58352	-2.89752
2020-05-24	43	France	28332	75	10.2518	3.78419	-2.80938
2020-05-23	74	France	28289	74	10.2503	4.31749	-2.57723
2020-05-22	83	France	28215	73	10.2476	4.43082	-2.52735
2020-05-21	110	France	28132	72	10.2447	4.70953	-2.40517
2020-05-20	125	France	28022	71	10.2408	4.83628	-2.34885
2020-05-19	186	France	27897	70	10.2363	5.23111	-2.17567
2020-05-18	68	France	27711	69	10.2296	4.23411	-2.60672
2020-05-17	88	France	27643	68	10.2272	4.48864	-2.49328
2020-05-16	130	France	27555	67	10.224	4.8752	-2.32433
2020-05-15	351	France	27425	66	10.2192	5.86363	-1.89367
2020-05-14	83	France	27074	65	10.2064	4.43082	-2.51388
2020-05-13	348	France	26991	64	10.2033	5.85507	-1.88974
2020-05-12	263	France	26643	63	10.1903	5.57595	-2.00963
2020-05-11	70	France	26380	62	10.1804	4.26268	-2.57434
2020-05-10	80	France	26310	61	10.1777	4.39445	-2.51281
2020-05-09	243	France	26230	60	10.1747	5.49717	-2.03275
2020-05-08	178	France	25987	59	10.1654	5.18739	-2.16596
2020-05-07	278	France	25809	58	10.1585	5.63121	-1.96917
2020-05-06	330	France	25531	57	10.1477	5.80212	-1.89196
2020-05-05	306	France	25201	56	10.1347	5.72685	-1.91995
2020-05-04	135	France	24895	55	10.1225	4.91265	-2.2679
2020-05-03	166	France	24760	54	10.117	5.11799	-2.17341
2020-05-02	218	France	24594	53	10.1103	5.38907	-2.05332
2020-05-01	289	France	24376	52	10.1014	5.66988	-1.92845
2020-04-30	427	France	24087	51	10.0895	6.05912	-1.75554
2020-04-29	367	France	23660	50	10.0716	5.90808	-1.81595
2020-04-28	437	France	23293	49	10.056	6.08222	-1.73256
2020-04-27	242	France	22856	48	10.037	5.49306	-1.98164
2020-04-26	369	France	22614	47	10.0264	5.9135	-1.79082
2020-04-25	389	France	22245	46	10.0099	5.96615	-1.76333
2020-04-24	516	France	21856	45	9.99228	6.24804	-1.63376
2020-04-23	544	France	21340	44	9.96839	6.30079	-1.60319
2020-04-22	531	France	20796	43	9.94256	6.27664	-1.6033
2020-04-21	547	France	20265	42	9.9167	6.30628	-1.57922
2020-04-20	395	France	19718	41	9.88934	5.98141	-1.70907
2020-04-19	642	France	19323	40	9.8691	6.46614	-1.48667
2020-04-18	761	France	18681	39	9.83532	6.63595	-1.40414
2020-04-17	753	France	17920	38	9.79373	6.62539	-1.39405
2020-04-16	1438	France	17167	37	9.7508	7.2717	-1.0953
2020-04-15	762	France	15729	36	9.66332	6.63726	-1.3522
2020-04-14	574	France	14967	35	9.61367	6.35437	-1.43706
2020-04-13	561	France	14393	34	9.57457	6.3315	-1.42543
2020-04-12	635	France	13832	33	9.53481	6.4552	-1.35472
2020-04-11	987	France	13197	32	9.48782	6.89568	-1.14616
2020-04-10	1341	France	12210	31	9.41009	7.20192	-0.992756
2020-04-09	541	France	10869	30	9.29376	6.29527	-1.35275
2020-04-08	1417	France	10328	29	9.24271	7.257	-0.884553
2020-04-07	833	France	8911	28	9.09515	6.72623	-1.09289
2020-04-06	518	France	8078	27	8.99702	6.2519	-1.23481
2020-04-05	1053	France	7560	26	8.93076	6.96035	-0.884517
2020-04-04	2004	France	6507	25	8.78079	7.6034	-0.576465
2020-04-03	471	France	4503	24	8.41272	6.15698	-1.13951
2020-04-02	509	France	4032	23	8.30227	6.23441	-0.946028
2020-04-01	499	France	3523	22	8.16735	6.21461	-0.906658
2020-03-31	418	France	3024	21	8.01467	6.03787	-0.924822
2020-03-30	292	France	2606	20	7.86596	5.68017	-1.01386
2020-03-29	319	France	2314	19	7.74716	5.76832	-0.910991
2020-03-28	299	France	1995	18	7.5989	5.70378	-0.88743
2020-03-27	365	France	1696	17	7.43662	5.90263	-0.736679
2020-03-26	231	France	1331	16	7.19444	5.44674	-0.864194
2020-03-25	240	France	1100	15	7.00397	5.4848	-0.742487
2020-03-24	186	France	860	14	6.75809	5.23111	-0.769946
2020-03-23	112	France	674	13	6.51471	4.72739	-0.881925
2020-03-22	112	France	562	12	6.33328	4.72739	-0.776225
2020-03-21	78	France	450	11	6.11147	4.36945	-0.852881
2020-03-20	128	France	372	10	5.92158	4.85981	-0.543587
2020-03-19	69	France	244	9	5.50126	4.2485	-0.726611
2020-03-18	27	France	175	8	5.17048	3.3322	-0.942008
2020-03-17	21	France	148	7	5.00395	3.09104	-0.90309
2020-03-16	36	France	127	6	4.85203	3.61092	-0.604985
2020-03-15	12	France	91	5	4.52179	2.56495	-0.993267
2020-03-14	18	France	79	4	4.38203	2.94444	-0.685034
2020-03-13	13	France	61	3	4.12713	2.63906	-0.756962
2020-03-12	15	France	48	2	3.89182	2.77259	-0.588272
2020-03-11	3	France	33	1	3.52636	1.38629	-1.08814
2020-03-10	11	France	30	0	3.43399	2.48491	-0.452298
2020-03-09	9	France	19	-1	2.99573	2.30259	-0.491362
2020-03-08	1	France	10	-2	2.3979	0.693147	-1
2020-03-07	2	France	9	-3	2.30259	1.09861	-0.564271
2020-03-06	3	France	7	-4	2.07944	1.38629	-0.39794
2020-03-05	0	France	4	-5	1.60944	0	-0.90309
2020-03-04	1	France	4	-6	1.60944	0.693147	-0.39794
2020-03-03	1	France	3	-7	1.38629	0.693147	-0.39794
2020-03-02	0	France	2	-8	1.09861	0	-0.60206
2020-03-01	0	France	2	-9	1.09861	0	-0.477121
2020-02-29	0	France	2	-10	1.09861	0	-0.477121
2020-02-28	0	France	2	-11	1.09861	0	-0.477121
2020-02-27	1	France	2	-12	1.09861	0.693147	-0.176091
2020-02-26	0	France	1	-13	0.693147	0	-0.477121
2020-02-25	0	France	1	-14	0.693147	0	-0.30103
2020-02-24	0	France	1	-15	0.693147	0	-0.30103
2020-02-23	0	France	1	-16	0.693147	0	-0.30103
2020-02-22	0	France	1	-17	0.693147	0	-0.30103
2020-02-21	0	France	1	-18	0.693147	0	-0.30103
2020-02-20	0	France	1	-19	0.693147	0	-0.30103
2020-02-19	0	France	1	-20	0.693147	0	-0.30103
2020-02-18	0	France	1	-21	0.693147	0	-0.30103
2020-02-17	0	France	1	-22	0.693147	0	-0.30103
2020-02-16	0	France	1	-23	0.693147	0	-0.30103
2020-02-15	1	France	1	-24	0.693147	0.693147	0
2020-06-05	176	United_Kingdom	39904	80	10.5943	5.17615	#NULL!
2020-06-04	359	United_Kingdom	39728	79	10.5898	5.8861	-2.04472
2020-06-03	324	United_Kingdom	39369	78	10.5808	5.78383	-2.08722
2020-06-02	556	United_Kingdom	39045	77	10.5725	6.32257	-1.84931
2020-06-01	113	United_Kingdom	38489	76	10.5582	4.7362	-2.53467
2020-05-31	215	United_Kingdom	38376	75	10.5552	5.37528	-2.25089
2020-05-30	324	United_Kingdom	38161	74	10.5496	5.78383	-2.07219
2020-05-29	377	United_Kingdom	37837	73	10.5411	5.93489	-2.00414
2020-05-28	412	United_Kingdom	37460	72	10.5311	6.02345	-1.96198
2020-05-27	134	United_Kingdom	37048	71	10.52	4.90527	-2.44325
2020-05-26	121	United_Kingdom	36914	70	10.5164	4.80402	-2.48242
2020-05-25	118	United_Kingdom	36793	69	10.5131	4.77912	-2.49166
2020-05-24	282	United_Kingdom	36675	68	10.5099	5.64545	-2.11399
2020-05-23	351	United_Kingdom	36393	67	10.5022	5.86363	-2.01784
2020-05-22	338	United_Kingdom	36042	66	10.4925	5.826	-2.03083
2020-05-21	363	United_Kingdom	35704	65	10.483	5.89715	-1.99572
2020-05-20	545	United_Kingdom	35341	64	10.4728	6.30262	-1.81554
2020-05-19	160	United_Kingdom	34796	63	10.4573	5.0814	-2.34147
2020-05-18	170	United_Kingdom	34636	62	10.4527	5.14166	-2.30855
2020-05-17	468	United_Kingdom	34466	61	10.4478	6.1506	-1.86837
2020-05-16	384	United_Kingdom	33998	60	10.4341	5.95324	-1.95194
2020-05-15	428	United_Kingdom	33614	59	10.4227	6.06146	-1.89901
2020-05-14	494	United_Kingdom	33186	58	10.4099	6.20456	-1.83193
2020-05-13	627	United_Kingdom	32692	57	10.3949	6.44254	-1.72301
2020-05-12	210	United_Kingdom	32065	56	10.3756	5.35186	-2.19017
2020-05-11	268	United_Kingdom	31855	55	10.369	5.59471	-2.07629
2020-05-10	346	United_Kingdom	31587	54	10.3605	5.84932	-1.96286
2020-05-09	626	United_Kingdom	31241	53	10.3495	6.44095	-1.70225
2020-05-08	539	United_Kingdom	30615	52	10.3293	6.29157	-1.76235
2020-05-07	649	United_Kingdom	30076	51	10.3115	6.47697	-1.67304
2020-05-06	693	United_Kingdom	29427	50	10.2897	6.54247	-1.63688
2020-05-05	288	United_Kingdom	28734	49	10.2659	5.66643	-2.00786
2020-05-04	315	United_Kingdom	28446	48	10.2558	5.75574	-1.95872
2020-05-03	621	United_Kingdom	28131	47	10.2447	6.43294	-1.66025
2020-05-02	739	United_Kingdom	27510	46	10.2223	6.60665	-1.57997
2020-05-01	674	United_Kingdom	26771	45	10.1951	6.51471	-1.6102
2020-04-30	795	United_Kingdom	26097	44	10.1696	6.6796	-1.52677
2020-04-29	909	United_Kingdom	25302	43	10.1387	6.81344	-1.45757
2020-04-28	338	United_Kingdom	24393	42	10.1021	5.826	-1.87297
2020-04-27	420	United_Kingdom	24055	41	10.0881	6.04263	-1.763
2020-04-26	843	United_Kingdom	23635	40	10.0705	6.73815	-1.45488
2020-04-25	1005	United_Kingdom	22792	39	10.0342	6.91374	-1.37098
2020-04-24	727	United_Kingdom	21787	38	9.98911	6.5903	-1.49567
2020-04-23	837	United_Kingdom	21060	37	9.95518	6.73102	-1.41497
2020-04-22	1172	United_Kingdom	20223	36	9.91463	7.06732	-1.25418
2020-04-21	559	United_Kingdom	19051	35	9.85493	6.32794	-1.55768
2020-04-20	498	United_Kingdom	18492	34	9.82515	6.21261	-1.58184
2020-04-19	1115	United_Kingdom	17994	33	9.79785	7.01751	-1.21934
2020-04-18	935	United_Kingdom	16879	32	9.73388	6.84162	-1.28388
2020-04-17	1029	United_Kingdom	15944	31	9.6769	6.93731	-1.21454
2020-04-16	842	United_Kingdom	14915	30	9.61019	6.73697	-1.2768
2020-04-15	1044	United_Kingdom	14073	29	9.55208	6.95177	-1.15454
2020-04-14	744	United_Kingdom	13029	28	9.47501	6.61338	-1.27626
2020-04-13	686	United_Kingdom	12285	27	9.41622	6.53233	-1.27799
2020-04-12	839	United_Kingdom	11599	26	9.35876	6.7334	-1.16513
2020-04-11	1152	United_Kingdom	10760	25	9.28368	7.05012	-1.00263
2020-04-10	1103	United_Kingdom	9608	24	9.17046	7.0067	-0.988884
2020-04-09	1034	United_Kingdom	8505	23	9.04853	6.94216	-0.967738
2020-04-08	1038	United_Kingdom	7471	22	8.91892	6.94601	-0.91311
2020-04-07	568	United_Kingdom	6433	21	8.76935	6.34388	-1.11832
2020-04-06	644	United_Kingdom	5865	20	8.67693	6.46925	-0.998921
2020-04-05	760	United_Kingdom	5221	19	8.56064	6.63463	-0.886957
2020-04-04	714	United_Kingdom	4461	18	8.40335	6.57228	-0.863531
2020-04-03	652	United_Kingdom	3747	17	8.22898	6.48158	-0.834616
2020-04-02	670	United_Kingdom	3095	16	8.03787	6.50877	-0.747077
2020-04-01	382	United_Kingdom	2425	15	7.794	5.94803	-0.907602
2020-03-31	374	United_Kingdom	2043	14	7.62266	5.92693	-0.81086
2020-03-30	214	United_Kingdom	1669	13	7.42058	5.37064	-0.978042
2020-03-29	294	United_Kingdom	1455	12	7.28345	5.68698	-0.752894
2020-03-28	284	United_Kingdom	1161	11	7.0579	5.65249	-0.708317
2020-03-27	183	United_Kingdom	877	10	6.77765	5.21494	-0.800388
2020-03-26	186	United_Kingdom	694	9	6.54391	5.23111	-0.671653
2020-03-25	149	United_Kingdom	508	8	6.23245	5.01064	-0.665894
2020-03-24	74	United_Kingdom	359	7	5.8861	4.31749	-0.831657
2020-03-23	35	United_Kingdom	285	6	5.65599	3.58352	-1
2020-03-22	56	United_Kingdom	250	5	5.52545	4.04305	-0.700491
2020-03-21	36	United_Kingdom	194	4	5.273	3.61092	-0.831472
2020-03-20	43	United_Kingdom	158	3	5.0689	3.78419	-0.646582
2020-03-19	34	United_Kingdom	115	2	4.75359	3.55535	-0.657329
2020-03-18	16	United_Kingdom	81	1	4.40672	2.83321	-0.834009
2020-03-17	22	United_Kingdom	65	0	4.18965	3.13549	-0.552086
2020-03-16	15	United_Kingdom	43	-1	3.78419	2.77259	-0.615424
2020-03-15	18	United_Kingdom	28	-2	3.3673	2.94444	-0.364699
2020-03-14	1	United_Kingdom	10	-3	2.3979	0.693147	-1.16137
2020-03-13	2	United_Kingdom	9	-4	2.30259	1.09861	-0.564271
2020-03-12	0	United_Kingdom	7	-5	2.07944	0	-1
2020-03-11	4	United_Kingdom	7	-6	2.07944	1.60944	-0.20412
2020-03-10	1	United_Kingdom	3	-7	1.38629	0.693147	-0.60206
2020-03-09	0	United_Kingdom	2	-8	1.09861	0	-0.60206
2020-03-08	1	United_Kingdom	2	-9	1.09861	0.693147	-0.176091
2020-03-07	1	United_Kingdom	1	-10	0.693147	0.693147	-0.176091
2020-06-05	273	India	6348	68	8.75605	5.61313	#NULL!
2020-06-04	260	India	6075	67	8.7121	5.56452	-1.38606
2020-06-03	217	India	5815	66	8.66837	5.3845	-1.44516
2020-06-02	204	India	5598	65	8.63034	5.32301	-1.45287
2020-06-01	230	India	5394	64	8.59323	5.44242	-1.3845
2020-05-31	193	India	5164	63	8.54966	5.26786	-1.44419
2020-05-30	265	India	4971	62	8.51158	5.5835	-1.28819
2020-05-29	175	India	4706	61	8.45681	5.17048	-1.45102
2020-05-28	194	India	4531	60	8.41892	5.273	-1.38271
2020-05-27	170	India	4337	59	8.37517	5.14166	-1.42329
2020-05-26	146	India	4167	58	8.33519	4.99043	-1.46997
2020-05-25	154	India	4021	57	8.29953	5.04343	-1.4296
2020-05-24	147	India	3867	56	8.26049	4.99721	-1.43418
2020-05-23	137	India	3720	55	8.22175	4.92725	-1.44761
2020-05-22	148	India	3583	54	8.18423	5.00395	-1.39747
2020-05-21	132	India	3435	53	8.14206	4.89035	-1.43052
2020-05-20	140	India	3303	52	8.10289	4.94876	-1.38683
2020-05-19	134	India	3163	51	8.05959	4.90527	-1.38871
2020-05-18	157	India	3029	50	8.01632	5.0626	-1.30158
2020-05-17	120	India	2872	49	7.96311	4.79579	-1.39866
2020-05-16	103	India	2752	48	7.92045	4.64439	-1.4413
2020-05-15	100	India	2649	47	7.88231	4.61512	-1.43548
2020-05-14	134	India	2549	46	7.84385	4.90527	-1.29291
2020-05-13	122	India	2415	45	7.78987	4.81218	-1.31664
2020-05-12	87	India	2293	44	7.73805	4.47734	-1.43861
2020-05-11	97	India	2206	43	7.69939	4.58497	-1.36937
2020-05-10	128	India	2109	42	7.65444	4.85981	-1.23321
2020-05-09	95	India	1981	41	7.59186	4.56435	-1.34201
2020-05-08	103	India	1886	40	7.54274	4.64439	-1.28007
2020-05-07	89	India	1783	39	7.48661	4.49981	-1.32153
2020-05-06	126	India	1694	38	7.43544	4.84419	-1.14759
2020-05-05	195	India	1568	37	7.35819	5.27811	-0.936914
2020-05-04	72	India	1373	36	7.22548	4.29046	-1.3323
2020-05-03	83	India	1301	35	7.17166	4.43082	-1.21371
2020-05-02	71	India	1218	34	7.10579	4.27667	-1.25728
2020-05-01	73	India	1147	33	7.04578	4.30407	-1.21677
2020-04-30	67	India	1074	32	6.98008	4.21951	-1.22743
2020-04-29	73	India	1007	31	6.91572	4.30407	-1.16218
2020-04-28	62	India	934	30	6.84055	4.14313	-1.20412
2020-04-27	48	India	872	29	6.77194	3.89182	-1.28062
2020-04-26	49	India	824	28	6.71538	3.91202	-1.24204
2020-04-25	57	India	775	27	6.65415	4.06044	-1.15303
2020-04-24	37	India	718	26	6.57786	3.63759	-1.31008
2020-04-23	41	India	681	25	6.52503	3.73767	-1.23348
2020-04-22	50	India	640	24	6.46303	3.93183	-1.12621
2020-04-21	47	India	590	23	6.38182	3.8712	-1.12562
2020-04-20	36	India	543	22	6.29895	3.61092	-1.20339
2020-04-19	27	India	507	21	6.23048	3.3322	-1.28844
2020-04-18	43	India	480	20	6.17587	3.78419	-1.06241
2020-04-17	23	India	437	19	6.08222	3.17805	-1.30193
2020-04-16	37	India	414	18	6.02828	3.63759	-1.06169
2020-04-15	38	India	377	17	5.93489	3.66356	-1.02698
2020-04-14	31	India	339	16	5.82895	3.46574	-1.07234
2020-04-13	35	India	308	15	5.73334	3.58352	-0.975176
2020-04-12	34	India	273	14	5.61313	3.55535	-0.94589
2020-04-11	40	India	239	13	5.48064	3.71357	-0.824967
2020-04-10	33	India	199	12	5.29832	3.52636	-0.848732
2020-04-09	17	India	166	11	5.11799	2.89037	-1.04576
2020-04-08	35	India	149	10	5.01064	3.58352	-0.666414
2020-04-07	5	India	114	9	4.74493	1.79176	-1.39794
2020-04-06	32	India	109	8	4.70048	3.49651	-0.542184
2020-04-05	9	India	77	7	4.35671	2.30259	-1.04139
2020-04-04	12	India	68	6	4.23411	2.56495	-0.778151
2020-04-03	6	India	56	5	4.04305	1.94591	-0.993751
2020-04-02	15	India	50	4	3.93183	2.77259	-0.551755
2020-04-01	3	India	35	3	3.58352	1.38629	-1.10551
2020-03-31	3	India	32	2	3.49651	1.38629	-0.954243
2020-03-30	4	India	29	1	3.4012	1.60944	-0.819544
2020-03-29	6	India	25	0	3.2581	1.94591	-0.632023
2020-03-28	2	India	19	-1	2.99573	1.09861	-0.937852
2020-03-27	4	India	17	-2	2.89037	1.60944	-0.60206
2020-03-26	4	India	13	-3	2.63906	1.60944	-0.556303
2020-03-25	0	India	9	-4	2.30259	0	-1.14613
2020-03-24	2	India	9	-5	2.30259	1.09861	-0.522879
2020-03-23	3	India	7	-6	2.07944	1.38629	-0.39794
2020-03-22	0	India	4	-7	1.60944	0	-0.90309
2020-03-21	0	India	4	-8	1.60944	0	-0.69897
2020-03-20	1	India	4	-9	1.60944	0.693147	-0.39794
2020-03-19	0	India	3	-10	1.38629	0	-0.69897
2020-03-18	0	India	3	-11	1.38629	0	-0.60206
2020-03-17	1	India	3	-12	1.38629	0.693147	-0.30103
2020-03-16	0	India	2	-13	1.09861	0	-0.60206
2020-03-15	0	India	2	-14	1.09861	0	-0.477121
2020-03-14	1	India	2	-15	1.09861	0.693147	-0.176091
2020-03-13	1	India	1	-16	0.693147	0.693147	-0.176091
2020-06-05	59	Iran	8071	98	8.99616	4.09434	#NULL!
2020-06-04	70	Iran	8012	97	8.98882	4.26268	-2.05572
2020-06-03	64	Iran	7942	96	8.98005	4.17439	-2.09088
2020-06-02	81	Iran	7878	95	8.97196	4.40672	-1.98617
2020-06-01	63	Iran	7797	94	8.96162	4.15888	-2.09029
2020-05-31	57	Iran	7734	93	8.95351	4.06044	-2.12856
2020-05-30	50	Iran	7677	92	8.94611	3.93183	-2.18089
2020-05-29	63	Iran	7627	91	8.93958	4.15888	-2.07907
2020-05-28	56	Iran	7564	90	8.93129	4.04305	-2.12654
2020-05-27	57	Iran	7508	89	8.92386	4.06044	-2.11538
2020-05-26	34	Iran	7451	88	8.91624	3.55535	-2.33151
2020-05-25	58	Iran	7417	87	8.91166	4.07754	-2.10142
2020-05-24	59	Iran	7359	86	8.90382	4.09434	-2.09214
2020-05-23	51	Iran	7300	85	8.89577	3.95124	-2.15087
2020-05-22	66	Iran	7249	84	8.88876	4.20469	-2.03731
2020-05-21	64	Iran	7183	83	8.87961	4.17439	-2.04742
2020-05-20	62	Iran	7119	82	8.87066	4.14313	-2.05703
2020-05-19	69	Iran	7057	81	8.86192	4.2485	-2.00738
2020-05-18	51	Iran	6988	80	8.85209	3.95124	-2.13268
2020-05-17	35	Iran	6937	79	8.84477	3.58352	-2.28811
2020-05-16	48	Iran	6902	78	8.83971	3.89182	-2.15104
2020-05-15	71	Iran	6854	77	8.83273	4.27667	-1.98171
2020-05-14	50	Iran	6783	76	8.82232	3.93183	-2.12844
2020-05-13	48	Iran	6733	75	8.81492	3.89182	-2.14129
2020-05-12	45	Iran	6685	74	8.80777	3.82864	-2.16552
2020-05-11	51	Iran	6640	73	8.80102	3.95124	-2.10916
2020-05-10	48	Iran	6589	72	8.79331	3.89182	-2.13204
2020-05-09	55	Iran	6541	71	8.786	4.02535	-2.0707
2020-05-08	68	Iran	6486	70	8.77756	4.23411	-1.97686
2020-05-07	78	Iran	6418	69	8.76702	4.36945	-1.91442
2020-05-06	63	Iran	6340	68	8.75479	4.15888	-2.00129
2020-05-05	74	Iran	6277	67	8.74481	4.31749	-1.9271
2020-05-04	47	Iran	6203	66	8.73295	3.8712	-2.11658
2020-05-03	65	Iran	6156	65	8.72534	4.18965	-1.97313
2020-05-02	63	Iran	6091	64	8.71473	4.15888	-1.98319
2020-05-01	71	Iran	6028	63	8.70434	4.27667	-1.92743
2020-04-30	80	Iran	5957	62	8.69249	4.39445	-1.87176
2020-04-29	71	Iran	5877	61	8.67897	4.27667	-1.91777
2020-04-28	96	Iran	5806	60	8.66682	4.57471	-1.78246
2020-04-27	60	Iran	5710	59	8.65015	4.11087	-1.97862
2020-04-26	76	Iran	5650	58	8.63959	4.34381	-1.87022
2020-04-25	93	Iran	5574	57	8.62605	4.54329	-1.779
2020-04-24	90	Iran	5481	56	8.60923	4.51086	-1.7872
2020-04-23	94	Iran	5391	55	8.59267	4.55388	-1.76122
2020-04-22	88	Iran	5297	54	8.57508	4.48864	-1.78236
2020-04-21	91	Iran	5209	53	8.55834	4.52179	-1.76032
2020-04-20	87	Iran	5118	52	8.54071	4.47734	-1.77236
2020-04-19	73	Iran	5031	51	8.52357	4.30407	-1.83995
2020-04-18	89	Iran	4958	50	8.50896	4.49981	-1.7475
2020-04-17	92	Iran	4869	49	8.49085	4.5326	-1.72691
2020-04-16	94	Iran	4777	48	8.47178	4.55388	-1.70981
2020-04-15	98	Iran	4683	47	8.45191	4.59512	-1.68361
2020-04-14	111	Iran	4585	46	8.43076	4.7185	-1.6214
2020-04-13	117	Iran	4474	45	8.40626	4.77068	-1.58955
2020-04-12	125	Iran	4357	44	8.37977	4.83628	-1.55042
2020-04-11	122	Iran	4232	43	8.35067	4.81218	-1.54938
2020-04-10	117	Iran	4110	42	8.32142	4.77068	-1.55477
2020-04-09	121	Iran	3993	41	8.29255	4.80402	-1.52759
2020-04-08	133	Iran	3872	40	8.26178	4.89784	-1.4743
2020-04-07	136	Iran	3739	39	8.22684	4.91998	-1.45133
2020-04-06	151	Iran	3603	38	8.1898	5.02388	-1.39103
2020-04-05	292	Iran	3452	37	8.147	5.68017	-1.08992
2020-04-04	0	Iran	3160	36	8.05864	0	-3.5382
2020-04-03	124	Iran	3160	35	8.05864	4.82831	-1.40291
2020-04-02	138	Iran	3036	34	8.01863	4.93447	-1.35681
2020-04-01	141	Iran	2898	33	7.97212	4.95583	-1.33016
2020-03-31	117	Iran	2757	32	7.92226	4.77068	-1.39037
2020-03-30	123	Iran	2640	31	7.87891	4.82028	-1.34717
2020-03-29	139	Iran	2517	30	7.83122	4.94164	-1.27564
2020-03-28	144	Iran	2378	29	7.77444	4.97673	-1.23969
2020-03-27	157	Iran	2234	28	7.712	5.0626	-1.17774
2020-03-26	143	Iran	2077	27	7.63916	4.96981	-1.19092
2020-03-25	122	Iran	1934	26	7.56786	4.81218	-1.22774
2020-03-24	127	Iran	1812	25	7.50274	4.85203	-1.17947
2020-03-23	129	Iran	1685	24	7.43011	4.86753	-1.14445
2020-03-22	123	Iran	1556	23	7.35052	4.82028	-1.13344
2020-03-21	149	Iran	1433	22	7.26822	5.01064	-1.0162
2020-03-20	149	Iran	1284	21	7.15851	5.01064	-0.980458
2020-03-19	147	Iran	1135	20	7.03527	4.99721	-0.938641
2020-03-18	135	Iran	988	19	6.89669	4.91265	-0.921839
2020-03-17	129	Iran	853	18	6.74993	4.86753	-0.881253
2020-03-16	113	Iran	724	17	6.58617	4.7362	-0.874553
2020-03-15	97	Iran	611	16	6.41673	4.58497	-0.869112
2020-03-14	85	Iran	514	15	6.24417	4.45435	-0.852253
2020-03-13	75	Iran	429	14	6.06379	4.33073	-0.830994
2020-03-12	63	Iran	354	13	5.87212	4.15888	-0.827288
2020-03-11	54	Iran	291	12	5.67675	4.00733	-0.809866
2020-03-10	43	Iran	237	11	5.47227	3.78419	-0.82193
2020-03-09	49	Iran	194	10	5.273	3.91202	-0.677607
2020-03-08	21	Iran	145	9	4.98361	3.09104	-0.947612
2020-03-07	17	Iran	124	8	4.82831	2.89037	-0.90908
2020-03-06	15	Iran	107	7	4.68213	2.77259	-0.89279
2020-03-05	15	Iran	92	6	4.5326	2.77259	-0.829304
2020-03-04	11	Iran	77	5	4.35671	2.48491	-0.889302
2020-03-03	12	Iran	66	4	4.20469	2.56495	-0.778151
2020-03-02	11	Iran	54	3	4.00733	2.48491	-0.746894
2020-03-01	9	Iran	43	2	3.78419	2.30259	-0.740363
2020-02-29	8	Iran	34	1	3.55535	2.19722	-0.68921
2020-02-28	7	Iran	26	0	3.29584	2.07944	-0.640978
2020-02-27	4	Iran	19	-1	2.99573	1.60944	-0.732394
2020-02-26	3	Iran	15	-2	2.77259	1.38629	-0.69897
2020-02-25	4	Iran	12	-3	2.56495	1.60944	-0.50515
2020-02-24	3	Iran	8	-4	2.19722	1.38629	-0.511883
2020-02-23	1	Iran	5	-5	1.79176	0.693147	-0.653213
2020-02-22	2	Iran	4	-6	1.60944	1.09861	-0.30103
2020-02-21	0	Iran	2	-7	1.09861	0	-0.69897
2020-02-20	2	Iran	2	-8	1.09861	1.09861	0
2020-06-05	88	Italy	33689	96	10.425	4.48864	#NULL!
2020-06-04	71	Italy	33601	95	10.4223	4.27667	-2.67017
2020-06-03	55	Italy	33530	94	10.4202	4.02535	-2.77818
2020-06-02	60	Italy	33475	93	10.4186	4.11087	-2.74012
2020-06-01	75	Italy	33415	92	10.4168	4.33073	-2.64392
2020-05-31	111	Italy	33340	91	10.4145	4.7185	-2.47474
2020-05-30	87	Italy	33229	90	10.4112	4.47734	-2.5785
2020-05-29	70	Italy	33142	89	10.4086	4.26268	-2.67027
2020-05-28	117	Italy	33072	88	10.4065	4.77068	-2.44851
2020-05-27	78	Italy	32955	87	10.4029	4.36945	-2.62185
2020-05-26	92	Italy	32877	86	10.4006	4.5326	-2.54945
2020-05-25	50	Italy	32785	85	10.3978	3.93183	-2.80934
2020-05-24	119	Italy	32735	84	10.3962	4.78749	-2.43651
2020-05-23	130	Italy	32616	83	10.3926	4.8752	-2.39775
2020-05-22	156	Italy	32486	82	10.3886	5.05625	-2.31754
2020-05-21	161	Italy	32330	81	10.3838	5.0876	-2.30219
2020-05-20	162	Italy	32169	80	10.3788	5.09375	-2.29743
2020-05-19	99	Italy	32007	79	10.3737	4.60517	-2.50745
2020-05-18	145	Italy	31908	78	10.3706	4.98361	-2.34091
2020-05-17	153	Italy	31763	77	10.3661	5.03695	-2.31639
2020-05-16	242	Italy	31610	76	10.3613	5.49306	-2.11633
2020-05-15	262	Italy	31368	75	10.3536	5.57215	-2.07988
2020-05-14	195	Italy	31106	74	10.3452	5.27811	-2.20424
2020-05-13	172	Italy	30911	73	10.3389	5.15329	-2.25481
2020-05-12	179	Italy	30739	72	10.3333	5.19296	-2.23485
2020-05-11	165	Italy	30560	71	10.3275	5.11199	-2.2676
2020-05-10	194	Italy	30395	70	10.3221	5.273	-2.19513
2020-05-09	243	Italy	30201	69	10.3157	5.49717	-2.09543
2020-05-08	274	Italy	29958	68	10.3076	5.61677	-2.0407
2020-05-07	369	Italy	29684	67	10.2984	5.9135	-1.90833
2020-05-06	236	Italy	29315	66	10.2859	5.46806	-2.09779
2020-05-05	195	Italy	29079	65	10.2778	5.27811	-2.17485
2020-05-04	174	Italy	28884	64	10.2711	5.16479	-2.22056
2020-05-03	474	Italy	28710	63	10.265	6.16331	-1.78398
2020-05-02	269	Italy	28236	62	10.2484	5.59842	-2.02668
2020-05-01	285	Italy	27967	61	10.2388	5.65599	-1.99445
2020-04-30	323	Italy	27682	60	10.2286	5.78074	-1.93612
2020-04-29	382	Italy	27359	59	10.2168	5.94803	-1.85901
2020-04-28	333	Italy	26977	58	10.2028	5.81114	-1.91337
2020-04-27	260	Italy	26644	57	10.1904	5.56452	-2.01437
2020-04-26	415	Italy	26384	56	10.1806	6.03069	-1.80652
2020-04-25	420	Italy	25969	55	10.1647	6.04263	-1.79708
2020-04-24	464	Italy	25549	54	10.1484	6.14204	-1.74702
2020-04-23	437	Italy	25085	53	10.1301	6.08222	-1.76592
2020-04-22	534	Italy	24648	52	10.1125	6.28227	-1.67108
2020-04-21	454	Italy	24114	51	10.0906	6.1203	-1.73379
2020-04-20	433	Italy	23660	50	10.0716	6.07304	-1.7448
2020-04-19	480	Italy	23227	49	10.0531	6.17587	-1.69189
2020-04-18	575	Italy	22747	48	10.0322	6.35611	-1.60559
2020-04-17	525	Italy	22172	47	10.0066	6.2653	-1.63596
2020-04-16	578	Italy	21647	46	9.98267	6.3613	-1.58315
2020-04-15	604	Italy	21069	45	9.95561	6.40523	-1.55366
2020-04-14	564	Italy	20465	44	9.92652	6.33683	-1.57162
2020-04-13	431	Italy	19901	43	9.89858	6.06843	-1.67555
2020-04-12	619	Italy	19470	42	9.87668	6.42972	-1.50651
2020-04-11	570	Italy	18851	41	9.84437	6.34739	-1.53275
2020-04-10	612	Italy	18281	40	9.81367	6.41836	-1.4879
2020-04-09	540	Italy	17669	39	9.77962	6.29342	-1.52883
2020-04-08	604	Italy	17129	38	9.74859	6.40523	-1.46548
2020-04-07	636	Italy	16525	37	9.71269	6.45677	-1.42962
2020-04-06	527	Italy	15889	36	9.67345	6.2691	-1.49553
2020-04-05	681	Italy	15362	35	9.63972	6.52503	-1.36734
2020-04-04	764	Italy	14681	34	9.59438	6.63988	-1.30281
2020-04-03	760	Italy	13917	33	9.54094	6.63463	-1.2854
2020-04-02	727	Italy	13157	32	9.48479	6.5903	-1.28145
2020-04-01	839	Italy	12430	31	9.42795	6.7334	-1.19491
2020-03-31	810	Italy	11591	30	9.35807	6.69827	-1.18549
2020-03-30	758	Italy	10781	29	9.28563	6.632	-1.18392
2020-03-29	887	Italy	10023	28	9.21274	6.78897	-1.08429
2020-03-28	971	Italy	9136	27	9.12009	6.87936	-1.01337
2020-03-27	660	Italy	8165	26	9.00773	6.49375	-1.1406
2020-03-26	685	Italy	7505	25	8.92346	6.53088	-1.07569
2020-03-25	743	Italy	6820	24	8.82776	6.61204	-1.00384
2020-03-24	601	Italy	6077	23	8.71243	6.40026	-1.05425
2020-03-23	649	Italy	5476	22	8.60831	6.47697	-0.970847
2020-03-22	795	Italy	4827	21	8.48219	6.6796	-0.83763
2020-03-21	625	Italy	4032	20	8.30227	6.43935	-0.887193
2020-03-20	429	Italy	3407	19	8.13388	6.06379	-0.97216
2020-03-19	473	Italy	2978	18	7.99934	6.16121	-0.856721
2020-03-18	347	Italy	2505	17	7.82644	5.8522	-0.932491
2020-03-17	347	Italy	2158	16	7.6774	5.8522	-0.857402
2020-03-16	370	Italy	1811	15	7.50219	5.9162	-0.764879
2020-03-15	173	Italy	1441	14	7.27379	5.15906	-1.01761
2020-03-14	252	Italy	1268	13	7.14598	5.53339	-0.755845
2020-03-13	189	Italy	1016	12	6.92461	5.24702	-0.824708
2020-03-12	196	Italy	827	11	6.71901	5.2832	-0.712855
2020-03-11	167	Italy	631	10	6.44889	5.12396	-0.692721
2020-03-10	98	Italy	464	9	6.14204	4.59512	-0.805082
2020-03-09	133	Italy	366	8	5.90536	4.89784	-0.540348
2020-03-08	36	Italy	233	7	5.45532	3.61092	-0.996464
2020-03-07	49	Italy	197	6	5.28827	3.91202	-0.670246
2020-03-06	41	Italy	148	5	5.00395	3.73767	-0.673416
2020-03-05	27	Italy	107	4	4.68213	3.3322	-0.726028
2020-03-04	28	Italy	80	3	4.39445	3.3673	-0.571026
2020-03-03	17	Italy	52	2	3.97029	2.89037	-0.653213
2020-03-02	6	Italy	35	1	3.58352	1.94591	-0.879178
2020-03-01	8	Italy	29	0	3.4012	2.19722	-0.60206
2020-02-29	4	Italy	21	-1	3.09104	1.60944	-0.778151
2020-02-28	5	Italy	17	-2	2.89037	1.79176	-0.564271
2020-02-27	1	Italy	12	-3	2.56495	0.693147	-0.954243
2020-02-26	5	Italy	11	-4	2.48491	1.79176	-0.335792
2020-02-25	4	Italy	6	-5	1.94591	1.60944	-0.380211
2020-02-24	0	Italy	2	-6	1.09861	0	-0.845098
2020-02-23	2	Italy	2	-7	1.09861	1.09861	0
2020-06-05	817	Mexico	12545	66	9.43716	6.70686	#NULL!
2020-06-04	1091	Mexico	11728	65	9.36982	6.99577	-1.06028
2020-06-03	470	Mexico	10637	64	9.27219	6.15486	-1.39624
2020-06-02	237	Mexico	10167	63	9.227	5.47227	-1.65028
2020-06-01	151	Mexico	9930	62	9.20342	5.02388	-1.82539
2020-05-31	364	Mexico	9779	61	9.18809	5.8999	-1.4347
2020-05-30	371	Mexico	9415	60	9.15017	5.91889	-1.4198
2020-05-29	447	Mexico	9044	59	9.10997	6.10479	-1.32259
2020-05-28	463	Mexico	8597	58	9.05928	6.13988	-1.28989
2020-05-27	501	Mexico	8134	57	9.00393	6.2186	-1.23369
2020-05-26	239	Mexico	7633	56	8.94037	5.48064	-1.53015
2020-05-25	215	Mexico	7394	55	8.90856	5.37528	-1.5483
2020-05-24	190	Mexico	7179	54	8.87905	5.25227	-1.5879
2020-05-23	479	Mexico	6989	53	8.85224	6.17379	-1.17488
2020-05-22	420	Mexico	6510	52	8.78125	6.04263	-1.2202
2020-05-21	424	Mexico	6090	51	8.71457	6.05209	-1.18526
2020-05-20	334	Mexico	5666	50	8.64242	5.81413	-1.25964
2020-05-19	155	Mexico	5332	49	8.58167	5.04986	-1.56023
2020-05-18	132	Mexico	5177	48	8.55217	4.89035	-1.60312
2020-05-17	278	Mexico	5045	47	8.52635	5.63121	-1.26856
2020-05-16	290	Mexico	4767	46	8.46968	5.67332	-1.23905
2020-05-15	257	Mexico	4477	45	8.40693	5.55296	-1.26672
2020-05-14	294	Mexico	4220	44	8.34783	5.68698	-1.18126
2020-05-13	353	Mexico	3926	43	8.27563	5.8693	-1.07641
2020-05-12	108	Mexico	3573	42	8.18144	4.69135	-1.55663
2020-05-11	112	Mexico	3465	41	8.15076	4.72739	-1.50008
2020-05-10	193	Mexico	3353	40	8.11791	5.26786	-1.25203
2020-05-09	199	Mexico	3160	39	8.05864	5.29832	-1.22453
2020-05-08	257	Mexico	2961	38	7.99362	5.55296	-1.0882
2020-05-07	197	Mexico	2704	37	7.90286	5.28827	-1.17492
2020-05-06	236	Mexico	2507	36	7.82724	5.46806	-1.05742
2020-05-05	117	Mexico	2271	35	7.72842	4.77068	-1.32745
2020-05-04	93	Mexico	2154	34	7.67555	4.54329	-1.38328
2020-05-03	89	Mexico	2061	33	7.63143	4.49981	-1.3792
2020-05-02	113	Mexico	1972	32	7.58731	4.7362	-1.25738
2020-05-01	127	Mexico	1859	31	7.52833	4.85203	-1.18792
2020-04-30	163	Mexico	1732	30	7.45761	5.09987	-1.05467
2020-04-29	135	Mexico	1569	29	7.35883	4.91265	-1.10526
2020-04-28	83	Mexico	1434	28	7.26892	4.43082	-1.27162
2020-04-27	46	Mexico	1351	27	7.20934	3.85015	-1.48475
2020-04-26	84	Mexico	1305	26	7.17472	4.44265	-1.20156
2020-04-25	152	Mexico	1221	25	7.10824	5.03044	-0.931252
2020-04-24	99	Mexico	1069	24	6.97541	4.60517	-1.08707
2020-04-23	113	Mexico	970	23	6.87833	4.7362	-0.972479
2020-04-22	145	Mexico	857	22	6.7546	4.98361	-0.822866
2020-04-21	26	Mexico	712	21	6.56948	3.29584	-1.50212
2020-04-20	36	Mexico	686	20	6.53233	3.61092	-1.28489
2020-04-19	104	Mexico	650	19	6.47851	4.65396	-0.815767
2020-04-18	60	Mexico	546	18	6.30445	4.11087	-1.02825
2020-04-17	37	Mexico	486	17	6.18826	3.63759	-1.1582
2020-04-16	43	Mexico	449	16	6.10925	3.78419	-1.04408
2020-04-15	74	Mexico	406	15	6.00881	4.31749	-0.778151
2020-04-14	36	Mexico	332	14	5.80814	3.61092	-1.04139
2020-04-13	23	Mexico	296	13	5.69373	3.17805	-1.14223
2020-04-12	40	Mexico	273	12	5.61313	3.71357	-0.859973
2020-04-11	39	Mexico	233	11	5.45532	3.68888	-0.835691
2020-04-10	20	Mexico	194	10	5.273	3.04452	-1.047
2020-04-09	33	Mexico	174	9	5.16479	3.52636	-0.758556
2020-04-08	16	Mexico	141	8	4.95583	2.83321	-1.01259
2020-04-07	31	Mexico	125	7	4.83628	3.46574	-0.647138
2020-04-06	15	Mexico	94	6	4.55388	2.77259	-0.896251
2020-04-05	19	Mexico	79	5	4.38203	2.99573	-0.676694
2020-04-04	10	Mexico	60	4	4.11087	2.3979	-0.861697
2020-04-03	13	Mexico	50	3	3.93183	2.63906	-0.639202
2020-04-02	8	Mexico	37	2	3.63759	2.19722	-0.753328
2020-04-01	1	Mexico	29	1	3.4012	0.693147	-1.27875
2020-03-31	8	Mexico	28	0	3.3673	2.19722	-0.522879
2020-03-30	4	Mexico	20	-1	3.04452	1.60944	-0.763428
2020-03-29	4	Mexico	16	-2	2.83321	1.60944	-0.623249
2020-03-28	4	Mexico	12	-3	2.56495	1.60944	-0.531479
2020-03-27	3	Mexico	8	-4	2.19722	1.38629	-0.511883
2020-03-26	0	Mexico	5	-5	1.79176	0	-0.954243
2020-03-25	1	Mexico	5	-6	1.79176	0.693147	-0.477121
2020-03-24	2	Mexico	4	-7	1.60944	1.09861	-0.30103
2020-03-23	0	Mexico	2	-8	1.09861	0	-0.69897
2020-03-22	0	Mexico	2	-9	1.09861	0	-0.477121
2020-03-21	2	Mexico	2	-10	1.09861	1.09861	0
2020-06-05	13	Netherlands	5990	79	8.69801	2.63906	#NULL!
2020-06-04	10	Netherlands	5977	78	8.69584	2.3979	-2.73611
2020-06-03	5	Netherlands	5967	77	8.69417	1.79176	-2.9984
2020-06-02	6	Netherlands	5962	76	8.69333	1.94591	-2.93073
2020-06-01	5	Netherlands	5956	75	8.69232	1.79176	-2.99731
2020-05-31	20	Netherlands	5951	74	8.69148	3.04452	-2.45281
2020-05-30	28	Netherlands	5931	73	8.68812	3.3673	-2.31226
2020-05-29	32	Netherlands	5903	72	8.68339	3.49651	-2.25469
2020-05-28	15	Netherlands	5871	71	8.67795	2.77259	-2.56703
2020-05-27	26	Netherlands	5856	70	8.67539	3.29584	-2.33742
2020-05-26	8	Netherlands	5830	69	8.67094	2.19722	-2.81343
2020-05-25	11	Netherlands	5822	68	8.66957	2.48491	-2.68656
2020-05-24	23	Netherlands	5811	67	8.66768	3.17805	-2.38494
2020-05-23	13	Netherlands	5788	66	8.66371	2.63906	-2.6182
2020-05-22	27	Netherlands	5775	65	8.66147	3.3322	-2.31545
2020-05-21	33	Netherlands	5748	64	8.65678	3.52636	-2.23015
2020-05-20	21	Netherlands	5715	63	8.65102	3.09104	-2.41717
2020-05-19	14	Netherlands	5694	62	8.64734	2.70805	-2.581
2020-05-18	10	Netherlands	5680	61	8.64488	2.3979	-2.7141
2020-05-17	27	Netherlands	5670	60	8.64312	3.3322	-2.30727
2020-05-16	53	Netherlands	5643	59	8.63835	3.98898	-2.02127
2020-05-15	28	Netherlands	5590	58	8.62891	3.3673	-2.28919
2020-05-14	52	Netherlands	5562	57	8.62389	3.97029	-2.02321
2020-05-13	54	Netherlands	5510	56	8.6145	4.00733	-2.00495
2020-05-12	16	Netherlands	5456	55	8.60465	2.83321	-2.51078
2020-05-11	18	Netherlands	5440	54	8.60172	2.94444	-2.4582
2020-05-10	63	Netherlands	5422	53	8.5984	4.15888	-1.9295
2020-05-09	71	Netherlands	5359	52	8.58672	4.27667	-1.87691
2020-05-08	84	Netherlands	5288	51	8.57338	4.44265	-1.79975
2020-05-07	36	Netherlands	5204	50	8.55737	3.61092	-2.15517
2020-05-06	86	Netherlands	5168	49	8.55043	4.46591	-1.7769
2020-05-05	26	Netherlands	5082	48	8.53366	3.29584	-2.28204
2020-05-04	69	Netherlands	5056	47	8.52853	4.2485	-1.86102
2020-05-03	94	Netherlands	4987	46	8.51479	4.55388	-1.72617
2020-05-02	98	Netherlands	4893	45	8.49577	4.59512	-1.70229
2020-05-01	84	Netherlands	4795	44	8.47554	4.44265	-1.76025
2020-04-30	145	Netherlands	4711	43	8.45787	4.98361	-1.51653
2020-04-29	48	Netherlands	4566	42	8.42661	3.89182	-1.98301
2020-04-28	43	Netherlands	4518	41	8.41605	3.78419	-2.01618
2020-04-27	66	Netherlands	4475	40	8.40649	4.20469	-1.82897
2020-04-26	120	Netherlands	4409	39	8.39163	4.79579	-1.5681
2020-04-25	112	Netherlands	4289	38	8.36404	4.72739	-1.59136
2020-04-24	123	Netherlands	4177	37	8.33759	4.82028	-1.53904
2020-04-23	138	Netherlands	4054	36	8.30771	4.93447	-1.47795
2020-04-22	165	Netherlands	3916	35	8.27308	5.11199	-1.38788
2020-04-21	67	Netherlands	3751	34	8.23004	4.21951	-1.76044
2020-04-20	83	Netherlands	3684	33	8.21203	4.43082	-1.64998
2020-04-19	142	Netherlands	3601	32	8.18924	4.96284	-1.4111
2020-04-18	144	Netherlands	3459	31	8.14902	4.97673	-1.39518
2020-04-17	181	Netherlands	3315	30	8.10651	5.20401	-1.279
2020-04-16	189	Netherlands	3134	29	8.05038	5.24702	-1.24186
2020-04-15	122	Netherlands	2945	28	7.9882	4.81218	-1.40633
2020-04-14	86	Netherlands	2823	27	7.94591	4.46591	-1.52971
2020-04-13	94	Netherlands	2737	26	7.91498	4.55388	-1.47314
2020-04-12	132	Netherlands	2643	25	7.88005	4.89035	-1.31358
2020-04-11	115	Netherlands	2511	24	7.82883	4.75359	-1.3578
2020-04-10	148	Netherlands	2396	23	7.78197	5.00395	-1.22683
2020-04-09	147	Netherlands	2248	22	7.71824	4.99721	-1.20941
2020-04-08	234	Netherlands	2101	21	7.65064	5.45959	-0.980922
2020-04-07	101	Netherlands	1867	20	7.53262	4.62497	-1.31403
2020-04-06	115	Netherlands	1766	19	7.47704	4.75359	-1.20692
2020-04-05	164	Netherlands	1651	18	7.40974	5.10595	-1.02975
2020-04-04	148	Netherlands	1487	17	7.30519	5.00395	-1.04482
2020-04-03	166	Netherlands	1339	16	7.20042	5.11799	-0.949886
2020-04-02	134	Netherlands	1173	15	7.06817	4.90527	-0.996771
2020-04-01	175	Netherlands	1039	14	6.94698	5.17048	-0.824155
2020-03-31	93	Netherlands	864	13	6.76273	4.54329	-1.04391
2020-03-30	132	Netherlands	771	12	6.64898	4.89035	-0.813164
2020-03-29	93	Netherlands	639	11	6.46147	4.54329	-0.914489
2020-03-28	112	Netherlands	546	10	6.30445	4.72739	-0.753102
2020-03-27	78	Netherlands	434	9	6.07535	4.36945	-0.84036
2020-03-26	80	Netherlands	356	8	5.87774	4.39445	-0.730004
2020-03-25	63	Netherlands	276	7	5.62402	4.15888	-0.746488
2020-03-24	34	Netherlands	213	6	5.36598	3.55535	-0.898412
2020-03-23	43	Netherlands	179	5	5.19296	3.78419	-0.686961
2020-03-22	30	Netherlands	136	4	4.91998	3.43399	-0.763911
2020-03-21	30	Netherlands	106	3	4.67283	3.43399	-0.645359
2020-03-20	18	Netherlands	76	2	4.34381	2.94444	-0.75063
2020-03-19	15	Netherlands	58	1	4.07754	2.77259	-0.682371
2020-03-18	19	Netherlands	43	0	3.78419	2.99573	-0.469822
2020-03-17	4	Netherlands	24	-1	3.21888	1.60944	-0.944483
2020-03-16	8	Netherlands	20	-2	3.04452	2.19722	-0.443697
2020-03-15	7	Netherlands	12	-3	2.56495	2.07944	-0.419129
2020-03-14	0	Netherlands	5	-4	1.79176	0	-1.11394
2020-03-13	0	Netherlands	5	-5	1.79176	0	-0.778151
2020-03-12	1	Netherlands	5	-6	1.79176	0.693147	-0.477121
2020-03-11	1	Netherlands	4	-7	1.60944	0.693147	-0.477121
2020-03-10	0	Netherlands	3	-8	1.38629	0	-0.69897
2020-03-09	2	Netherlands	3	-9	1.38629	1.09861	-0.124939
2020-03-08	0	Netherlands	1	-10	0.693147	0	-0.60206
2020-03-07	1	Netherlands	1	-11	0.693147	0.693147	0
2020-06-05	137	Peru	5031	65	8.52357	4.92725	#NULL!
2020-06-04	260	Peru	4894	64	8.49597	5.56452	-1.2851
2020-06-03	0	Peru	4634	63	8.44139	0	-3.68975
2020-06-02	128	Peru	4634	62	8.44139	4.85981	-1.55546
2020-06-01	135	Peru	4506	61	8.41339	4.91265	-1.53251
2020-05-31	141	Peru	4371	60	8.38298	4.95583	-1.5016
2020-05-30	131	Peru	4230	59	8.35019	4.8828	-1.52011
2020-05-29	116	Peru	4099	58	8.31874	4.76217	-1.55826
2020-05-28	195	Peru	3983	57	8.29004	5.27811	-1.32053
2020-05-27	159	Peru	3788	56	8.23986	5.07517	-1.3962
2020-05-26	173	Peru	3629	55	8.19699	5.15906	-1.33798
2020-05-25	83	Peru	3456	54	8.14816	4.43082	-1.63563
2020-05-24	129	Peru	3373	53	8.12385	4.86753	-1.42476
2020-05-23	96	Peru	3244	52	8.08487	4.57471	-1.54137
2020-05-22	124	Peru	3148	51	8.05484	4.82831	-1.4143
2020-05-21	110	Peru	3024	50	8.01467	4.70953	-1.45285
2020-05-20	125	Peru	2914	49	7.97763	4.83628	-1.38035
2020-05-19	141	Peru	2789	48	7.9338	4.95583	-1.31235
2020-05-18	125	Peru	2648	47	7.88194	4.83628	-1.34523
2020-05-17	130	Peru	2523	46	7.8336	4.8752	-1.30581
2020-05-16	126	Peru	2393	45	7.78072	4.84419	-1.29829
2020-05-15	98	Peru	2267	44	7.72665	4.59512	-1.38349
2020-05-14	112	Peru	2169	43	7.68248	4.72739	-1.30256
2020-05-13	96	Peru	2057	42	7.62949	4.57471	-1.34969
2020-05-12	72	Peru	1961	41	7.58172	4.29046	-1.45012
2020-05-11	75	Peru	1889	40	7.54433	4.33073	-1.41189
2020-05-10	100	Peru	1814	39	7.50384	4.61512	-1.27214
2020-05-09	87	Peru	1714	38	7.44717	4.47734	-1.31439
2020-05-08	94	Peru	1627	37	7.39511	4.55388	-1.25654
2020-05-07	89	Peru	1533	36	7.33563	4.49981	-1.25741
2020-05-06	100	Peru	1444	35	7.27586	4.61512	-1.1815
2020-05-05	58	Peru	1344	34	7.20415	4.07754	-1.38902
2020-05-04	86	Peru	1286	33	7.16007	4.46591	-1.1892
2020-05-03	76	Peru	1200	32	7.09091	4.34381	-1.22309
2020-05-02	73	Peru	1124	31	7.02554	4.30407	-1.21031
2020-05-01	108	Peru	1051	30	6.95845	4.69135	-1.01373
2020-04-30	89	Peru	943	29	6.85013	4.49981	-1.06777
2020-04-29	72	Peru	854	28	6.7511	4.29046	-1.11165
2020-04-28	54	Peru	782	27	6.66313	4.00733	-1.1916
2020-04-27	28	Peru	728	26	6.59167	3.3673	-1.43136
2020-04-26	66	Peru	700	25	6.55251	4.20469	-1.03665
2020-04-25	62	Peru	634	24	6.45362	4.14313	-1.04638
2020-04-24	42	Peru	572	23	6.35089	3.7612	-1.16931
2020-04-23	46	Peru	530	22	6.27476	3.85015	-1.08606
2020-04-22	39	Peru	484	21	6.18415	3.68888	-1.12303
2020-04-21	45	Peru	445	20	6.10032	3.82864	-1.02298
2020-04-20	52	Peru	400	19	5.99396	3.97029	-0.925059
2020-04-19	48	Peru	348	18	5.85507	3.89182	-0.912948
2020-04-18	26	Peru	300	17	5.70711	3.29584	-1.11146
2020-04-17	20	Peru	274	16	5.61677	3.04452	-1.15635
2020-04-16	24	Peru	254	15	5.54126	3.21888	-1.04139
2020-04-15	37	Peru	230	14	5.44242	3.63759	-0.826757
2020-04-14	0	Peru	193	13	5.26786	0	-2.36361
2020-04-13	12	Peru	193	12	5.26786	2.56495	-1.17386
2020-04-12	12	Peru	181	11	5.20401	2.56495	-1.17386
2020-04-11	31	Peru	169	10	5.1358	3.46574	-0.754921
2020-04-10	17	Peru	138	9	4.93447	2.89037	-0.975176
2020-04-09	14	Peru	121	8	4.80402	2.70805	-0.966924
2020-04-08	15	Peru	107	7	4.68213	2.77259	-0.88224
2020-04-07	9	Peru	92	6	4.5326	2.30259	-1.03342
2020-04-06	10	Peru	83	5	4.43082	2.3979	-0.92709
2020-04-05	12	Peru	73	4	4.30407	2.56495	-0.810336
2020-04-04	6	Peru	61	3	4.12713	1.94591	-1.02413
2020-04-03	8	Peru	55	2	4.02535	2.19722	-0.838149
2020-04-02	17	Peru	47	1	3.8712	2.89037	-0.492916
2020-04-01	6	Peru	30	0	3.43399	1.94591	-0.836143
2020-03-31	6	Peru	24	-1	3.21888	1.94591	-0.646264
2020-03-30	2	Peru	18	-2	2.94444	1.09861	-0.920819
2020-03-29	5	Peru	16	-3	2.83321	1.79176	-0.500602
2020-03-28	2	Peru	11	-4	2.48491	1.09861	-0.753328
2020-03-27	1	Peru	9	-5	2.30259	0.693147	-0.778151
2020-03-26	1	Peru	8	-6	2.19722	0.693147	-0.69897
2020-03-25	2	Peru	7	-7	2.07944	1.09861	-0.477121
2020-03-24	0	Peru	5	-8	1.79176	0	-0.90309
2020-03-23	0	Peru	5	-9	1.79176	0	-0.778151
2020-03-22	2	Peru	5	-10	1.79176	1.09861	-0.30103
2020-03-21	1	Peru	3	-11	1.38629	0.693147	-0.477121
2020-03-20	2	Peru	2	-12	1.09861	1.09861	-0.124939
2020-06-05	8	Portugal	1455	72	7.28345	2.19722	#NULL!
2020-06-04	11	Portugal	1447	71	7.27794	2.48491	-2.08398
2020-06-03	12	Portugal	1436	70	7.27031	2.56495	-2.04683
2020-06-02	14	Portugal	1424	69	7.26193	2.70805	-1.98137
2020-06-01	14	Portugal	1410	68	7.25205	2.70805	-1.97772
2020-05-31	13	Portugal	1396	67	7.24208	2.63906	-2.0034
2020-05-30	14	Portugal	1383	66	7.23273	2.70805	-1.96911
2020-05-29	13	Portugal	1369	65	7.22257	2.63906	-1.99501
2020-05-28	14	Portugal	1356	64	7.21303	2.70805	-1.96063
2020-05-27	12	Portugal	1342	63	7.20266	2.56495	-2.01864
2020-05-26	14	Portugal	1330	62	7.19369	2.70805	-1.95198
2020-05-25	14	Portugal	1316	61	7.18311	2.70805	-1.94809
2020-05-24	13	Portugal	1302	60	7.17242	2.63906	-1.97346
2020-05-23	12	Portugal	1289	59	7.1624	2.56495	-2.001
2020-05-22	14	Portugal	1277	58	7.15305	2.70805	-1.9345
2020-05-21	16	Portugal	1263	57	7.14204	2.83321	-1.87608
2020-05-20	16	Portugal	1247	56	7.1293	2.83321	-1.8713
2020-05-19	13	Portugal	1231	55	7.11639	2.63906	-1.95009
2020-05-18	15	Portugal	1218	54	7.10579	2.77259	-1.88649
2020-05-17	13	Portugal	1203	53	7.0934	2.63906	-1.93988
2020-05-16	6	Portugal	1190	52	7.08255	1.94591	-2.23553
2020-05-15	9	Portugal	1184	51	7.0775	2.30259	-2.07591
2020-05-14	12	Portugal	1175	50	7.06987	2.56495	-1.95977
2020-05-13	19	Portugal	1163	49	7.05962	2.99573	-1.76938
2020-05-12	9	Portugal	1144	48	7.04316	2.30259	-2.06595
2020-05-11	9	Portugal	1135	47	7.03527	2.30259	-2.05881
2020-05-10	12	Portugal	1126	46	7.02731	2.56495	-1.94143
2020-05-09	9	Portugal	1114	45	7.01661	2.30259	-2.05192
2020-05-08	16	Portugal	1105	44	7.00851	2.83321	-1.81683
2020-05-07	15	Portugal	1089	43	6.99393	2.77259	-1.83964
2020-05-06	11	Portugal	1074	42	6.98008	2.48491	-1.95825
2020-05-05	0	Portugal	1063	41	6.96979	0	-3.03141
2020-05-04	40	Portugal	1063	40	6.96979	3.71357	-1.41416
2020-05-03	16	Portugal	1023	39	6.93147	2.83321	-1.79649
2020-05-02	0	Portugal	1007	38	6.91572	0	-3.0103
2020-05-01	18	Portugal	1007	37	6.91572	2.94444	-1.72471
2020-04-30	16	Portugal	989	36	6.8977	2.83321	-1.77301
2020-04-29	25	Portugal	973	35	6.88141	3.2581	-1.58066
2020-04-28	20	Portugal	948	34	6.85541	3.04452	-1.66634
2020-04-27	25	Portugal	928	33	6.83411	3.2581	-1.56229
2020-04-26	23	Portugal	903	32	6.80683	3.17805	-1.5878
2020-04-25	60	Portugal	880	31	6.78106	4.11087	-1.17084
2020-04-24	35	Portugal	820	30	6.71052	3.58352	-1.38867
2020-04-23	23	Portugal	785	29	6.66696	3.17805	-1.53413
2020-04-22	27	Portugal	762	28	6.63726	3.3322	-1.44826
2020-04-21	21	Portugal	735	27	6.60123	3.09104	-1.5401
2020-04-20	27	Portugal	714	26	6.57228	3.3322	-1.41972
2020-04-19	30	Portugal	687	25	6.53379	3.43399	-1.36294
2020-04-18	28	Portugal	657	24	6.4892	3.3673	-1.37519
2020-04-17	30	Portugal	629	23	6.44572	3.43399	-1.32686
2020-04-16	32	Portugal	599	22	6.39693	3.49651	-1.28083
2020-04-15	32	Portugal	567	21	6.34212	3.49651	-1.25964
2020-04-14	31	Portugal	535	20	6.28413	3.46574	-1.2492
2020-04-13	34	Portugal	504	19	6.22456	3.55535	-1.1851
2020-04-12	35	Portugal	470	18	6.15486	3.58352	-1.14699
2020-04-11	26	Portugal	435	17	6.07764	3.29584	-1.24166
2020-04-10	29	Portugal	409	16	6.01616	3.4012	-1.16237
2020-04-09	35	Portugal	380	15	5.9428	3.58352	-1.05648
2020-04-08	34	Portugal	345	14	5.84644	3.55535	-1.03686
2020-04-07	16	Portugal	311	13	5.743	2.83321	-1.30863
2020-04-06	29	Portugal	295	12	5.69036	3.4012	-1.01703
2020-04-05	20	Portugal	266	11	5.58725	3.04452	-1.14907
2020-04-04	37	Portugal	246	10	5.50939	3.63759	-0.846728
2020-04-03	22	Portugal	209	9	5.34711	3.13549	-1.03097
2020-04-02	27	Portugal	187	8	5.23644	3.3322	-0.875061
2020-04-01	20	Portugal	160	7	5.0814	3.04452	-0.951939
2020-03-31	21	Portugal	140	6	4.94876	3.09104	-0.864403
2020-03-30	19	Portugal	119	5	4.78749	2.99573	-0.848189
2020-03-29	24	Portugal	100	4	4.61512	3.21888	-0.681241
2020-03-28	16	Portugal	76	3	4.34381	2.83321	-0.773872
2020-03-27	17	Portugal	60	2	4.11087	2.89037	-0.631218
2020-03-26	10	Portugal	43	1	3.78419	2.3979	-0.743937
2020-03-25	10	Portugal	33	0	3.52636	2.3979	-0.60206
2020-03-24	9	Portugal	23	-1	3.17805	2.30259	-0.531479
2020-03-23	2	Portugal	14	-2	2.70805	1.09861	-0.90309
2020-03-22	6	Portugal	12	-3	2.56495	1.94591	-0.330993
2020-03-21	3	Portugal	6	-4	1.94591	1.38629	-0.511883
2020-03-20	1	Portugal	3	-5	1.38629	0.693147	-0.544068
2020-03-19	1	Portugal	2	-6	1.09861	0.693147	-0.30103
2020-03-18	1	Portugal	1	-7	0.693147	0.693147	-0.176091
2020-06-05	169	Russia	5384	63	8.59137	5.1358	#NULL!
2020-06-04	178	Russia	5215	62	8.55949	5.18739	-1.47833
2020-06-03	182	Russia	5037	61	8.52476	5.20949	-1.45489
2020-06-02	162	Russia	4855	60	8.48797	5.09375	-1.49007
2020-06-01	138	Russia	4693	59	8.45404	4.93447	-1.54326
2020-05-31	181	Russia	4555	58	8.4242	5.20401	-1.41147
2020-05-30	232	Russia	4374	57	8.38366	5.45104	-1.29123
2020-05-29	174	Russia	4142	56	8.32918	5.16479	-1.39794
2020-05-28	161	Russia	3968	55	8.28627	5.0876	-1.4078
2020-05-27	174	Russia	3807	54	8.24486	5.16479	-1.35564
2020-05-26	92	Russia	3633	53	8.19809	4.5326	-1.61221
2020-05-25	153	Russia	3541	52	8.17245	5.03695	-1.37286
2020-05-24	139	Russia	3388	51	8.12829	4.94164	-1.40312
2020-05-23	150	Russia	3249	50	8.08641	5.01728	-1.35109
2020-05-22	127	Russia	3099	49	8.03916	4.85203	-1.40467
2020-05-21	135	Russia	2972	48	7.99733	4.91265	-1.35782
2020-05-20	115	Russia	2837	47	7.95085	4.75359	-1.40874
2020-05-19	91	Russia	2722	46	7.90949	4.52179	-1.48922
2020-05-18	94	Russia	2631	45	7.8755	4.55388	-1.45732
2020-05-17	119	Russia	2537	44	7.83913	4.78749	-1.3411
2020-05-16	113	Russia	2418	43	7.79111	4.7362	-1.34759
2020-05-15	93	Russia	2305	42	7.74327	4.54329	-1.41051
2020-05-14	96	Russia	2212	41	7.7021	4.57471	-1.37609
2020-05-13	107	Russia	2116	40	7.65776	4.68213	-1.31156
2020-05-12	94	Russia	2009	39	7.60589	4.55388	-1.348
2020-05-11	88	Russia	1915	38	7.55799	4.48864	-1.35381
2020-05-10	104	Russia	1827	37	7.51098	4.65396	-1.26121
2020-05-09	98	Russia	1723	36	7.4524	4.59512	-1.26634
2020-05-08	88	Russia	1625	35	7.39388	4.48864	-1.28715
2020-05-07	86	Russia	1537	34	7.33824	4.46591	-1.2716
2020-05-06	95	Russia	1451	33	7.2807	4.56435	-1.20469
2020-05-05	76	Russia	1356	32	7.21303	4.34381	-1.27548
2020-05-04	58	Russia	1280	31	7.1554	4.07754	-1.36173
2020-05-03	53	Russia	1222	30	7.10906	3.98898	-1.37516
2020-05-02	96	Russia	1169	29	7.06476	4.57471	-1.10065
2020-05-01	101	Russia	1073	28	6.97915	4.62497	-1.05959
2020-04-30	105	Russia	972	27	6.88038	4.66344	-1.0057
2020-04-29	72	Russia	867	26	6.76619	4.29046	-1.12479
2020-04-28	48	Russia	795	25	6.6796	3.89182	-1.24832
2020-04-27	66	Russia	747	24	6.6174	4.20469	-1.07484
2020-04-26	66	Russia	681	23	6.52503	4.20469	-1.04783
2020-04-25	60	Russia	615	22	6.42325	4.11087	-1.04845
2020-04-24	42	Russia	555	21	6.32077	3.7612	-1.15611
2020-04-23	57	Russia	513	20	6.24222	4.06044	-0.981647
2020-04-22	51	Russia	456	19	6.12468	3.95124	-0.99496
2020-04-21	44	Russia	405	18	6.00635	3.80666	-1.0067
2020-04-20	48	Russia	361	17	5.89164	3.89182	-0.91833
2020-04-19	40	Russia	313	16	5.74939	3.71357	-0.945925
2020-04-18	41	Russia	273	15	5.61313	3.73767	-0.87368
2020-04-17	34	Russia	232	14	5.45104	3.55535	-0.893683
2020-04-16	28	Russia	198	13	5.2933	3.3673	-0.904958
2020-04-15	22	Russia	170	12	5.14166	3.13549	-0.937125
2020-04-14	18	Russia	148	11	5.00395	2.94444	-0.954243
2020-04-13	24	Russia	130	10	4.8752	3.21888	-0.775246
2020-04-12	12	Russia	106	9	4.67283	2.56495	-1.00333
2020-04-11	18	Russia	94	8	4.55388	2.94444	-0.75063
2020-04-10	13	Russia	76	7	4.34381	2.63906	-0.831596
2020-04-09	5	Russia	63	6	4.15888	1.79176	-1.10834
2020-04-08	11	Russia	58	5	4.07754	2.48491	-0.726999
2020-04-07	2	Russia	47	4	3.8712	1.09861	-1.29373
2020-04-06	2	Russia	45	3	3.82864	1.09861	-1.20412
2020-04-05	9	Russia	43	2	3.78419	2.30259	-0.662758
2020-04-04	4	Russia	34	1	3.55535	1.60944	-0.944483
2020-04-03	6	Russia	30	0	3.43399	1.94591	-0.69897
2020-04-02	7	Russia	24	-1	3.21888	2.07944	-0.588272
2020-04-01	7	Russia	17	-2	2.89037	2.07944	-0.49485
2020-03-31	2	Russia	10	-3	2.3979	1.09861	-0.778151
2020-03-30	3	Russia	8	-4	2.19722	1.38629	-0.439333
2020-03-29	1	Russia	5	-5	1.79176	0.693147	-0.653213
2020-03-28	2	Russia	4	-6	1.60944	1.09861	-0.30103
2020-03-27	2	Russia	2	-7	1.09861	1.09861	-0.221849
2020-06-05	20	Sweden	4562	73	8.42574	3.04452	#NULL!
2020-06-04	74	Sweden	4542	72	8.42134	4.31749	-1.78419
2020-06-03	65	Sweden	4468	71	8.40492	4.18965	-1.8378
2020-06-02	8	Sweden	4403	70	8.39027	2.19722	-2.69597
2020-06-01	0	Sweden	4395	69	8.38845	0	-3.64385
2020-05-31	45	Sweden	4395	68	8.38845	3.82864	-1.9803
2020-05-30	84	Sweden	4350	67	8.37816	4.44265	-1.71364
2020-05-29	46	Sweden	4266	66	8.35867	3.85015	-1.96649
2020-05-28	95	Sweden	4220	65	8.34783	4.56435	-1.64785
2020-05-27	96	Sweden	4125	64	8.32506	4.57471	-1.63864
2020-05-26	31	Sweden	4029	63	8.30152	3.46574	-2.11038
2020-05-25	6	Sweden	3998	62	8.2938	1.94591	-2.76021
2020-05-24	67	Sweden	3992	61	8.2923	4.21951	-1.76944
2020-05-23	54	Sweden	3925	60	8.27538	4.00733	-1.86094
2020-05-22	40	Sweden	3871	59	8.26153	3.71357	-1.98117
2020-05-21	88	Sweden	3831	58	8.25114	4.48864	-1.63855
2020-05-20	45	Sweden	3743	57	8.22791	3.82864	-1.92067
2020-05-19	19	Sweden	3698	56	8.21582	2.99573	-2.27231
2020-05-18	5	Sweden	3679	55	8.21067	1.79176	-2.78993
2020-05-17	28	Sweden	3674	54	8.20931	3.3673	-2.10345
2020-05-16	117	Sweden	3646	53	8.20166	4.77068	-1.49338
2020-05-15	69	Sweden	3529	52	8.16905	4.2485	-1.71684
2020-05-14	147	Sweden	3460	51	8.14931	4.99721	-1.37751
2020-05-13	57	Sweden	3313	50	8.10591	4.06044	-1.77577
2020-05-12	31	Sweden	3256	49	8.08856	3.46574	-2.0152
2020-05-11	5	Sweden	3225	48	8.079	1.79176	-2.73467
2020-05-10	45	Sweden	3220	47	8.07745	3.82864	-1.84591
2020-05-09	135	Sweden	3175	46	8.06338	4.91265	-1.37445
2020-05-08	99	Sweden	3040	45	8.01994	4.60517	-1.50188
2020-05-07	87	Sweden	2941	44	7.98684	4.47734	-1.53853
2020-05-06	85	Sweden	2854	43	7.95683	4.45435	-1.53414
2020-05-05	90	Sweden	2769	42	7.9266	4.51086	-1.49656
2020-05-04	10	Sweden	2679	41	7.89357	2.3979	-2.40109
2020-05-03	16	Sweden	2669	40	7.88983	2.83321	-2.19769
2020-05-02	67	Sweden	2653	39	7.88382	4.21951	-1.594
2020-05-01	124	Sweden	2586	38	7.85825	4.82831	-1.32699
2020-04-30	107	Sweden	2462	37	7.80914	4.68213	-1.37937
2020-04-29	81	Sweden	2355	36	7.76472	4.40672	-1.47765
2020-04-28	80	Sweden	2274	35	7.72974	4.39445	-1.46369
2020-04-27	2	Sweden	2194	34	7.69394	1.09861	-2.87986
2020-04-26	40	Sweden	2192	33	7.69303	3.71357	-1.72865
2020-04-25	131	Sweden	2152	32	7.67462	4.8828	-1.22046
2020-04-24	84	Sweden	2021	31	7.61184	4.44265	-1.40363
2020-04-23	172	Sweden	1937	30	7.56941	5.15329	-1.06774
2020-04-22	185	Sweden	1765	29	7.47647	5.22575	-1.01784
2020-04-21	40	Sweden	1580	28	7.36581	3.71357	-1.63421
2020-04-20	29	Sweden	1540	27	7.34019	3.4012	-1.72181
2020-04-19	111	Sweden	1511	26	7.32119	4.7185	-1.13858
2020-04-18	67	Sweden	1400	25	7.24494	4.21951	-1.34704
2020-04-17	130	Sweden	1333	24	7.19594	4.8752	-1.02917
2020-04-16	170	Sweden	1203	23	7.0934	5.14166	-0.89216
2020-04-15	114	Sweden	1033	22	6.94119	4.74493	-1.01993
2020-04-14	20	Sweden	919	21	6.82437	3.04452	-1.6923
2020-04-13	12	Sweden	899	20	6.80239	2.56495	-1.84984
2020-04-12	17	Sweden	887	19	6.78897	2.89037	-1.69897
2020-04-11	77	Sweden	870	18	6.76964	4.35671	-1.05632
2020-04-10	106	Sweden	793	17	6.67708	4.67283	-0.910634
2020-04-09	96	Sweden	687	16	6.53379	4.57471	-0.913049
2020-04-08	114	Sweden	591	15	6.38351	4.74493	-0.776891
2020-04-07	76	Sweden	477	14	6.16961	4.34381	-0.885831
2020-04-06	28	Sweden	401	13	5.99645	3.3673	-1.21703
2020-04-05	40	Sweden	373	12	5.92426	3.71357	-0.991442
2020-04-04	51	Sweden	333	11	5.81114	3.95124	-0.856868
2020-04-03	43	Sweden	282	10	5.64545	3.78419	-0.880294
2020-04-02	59	Sweden	239	9	5.48064	4.09434	-0.673635
2020-04-01	34	Sweden	180	8	5.1985	3.55535	-0.836143
2020-03-31	36	Sweden	146	7	4.99043	3.61092	-0.689477
2020-03-30	8	Sweden	110	6	4.70953	2.19722	-1.21307
2020-03-29	10	Sweden	102	5	4.63473	2.3979	-1.00393
2020-03-28	26	Sweden	92	4	4.5326	3.29584	-0.581473
2020-03-27	24	Sweden	66	3	4.20469	3.21888	-0.570543
2020-03-26	6	Sweden	42	2	3.7612	1.94591	-0.980977
2020-03-25	11	Sweden	36	1	3.61092	2.48491	-0.554287
2020-03-24	4	Sweden	25	0	3.2581	1.60944	-0.869232
2020-03-23	1	Sweden	21	-1	3.09104	0.693147	-1.11394
2020-03-22	4	Sweden	20	-2	3.04452	1.60944	-0.643453
2020-03-21	6	Sweden	16	-3	2.83321	1.94591	-0.477121
2020-03-20	0	Sweden	10	-4	2.3979	0	-1.23045
2020-03-19	2	Sweden	10	-5	2.3979	1.09861	-0.564271
2020-03-18	1	Sweden	8	-6	2.19722	0.693147	-0.740363
2020-03-17	4	Sweden	7	-7	2.07944	1.60944	-0.255273
2020-03-16	2	Sweden	3	-8	1.38629	1.09861	-0.425969
2020-03-15	0	Sweden	1	-9	0.693147	0	-0.60206
2020-03-14	0	Sweden	1	-10	0.693147	0	-0.30103
2020-03-13	0	Sweden	1	-11	0.693147	0	-0.30103
2020-03-12	1	Sweden	1	-12	0.693147	0.693147	0
2020-06-05	21	Turkey	4630	73	8.44053	3.09104	#NULL!
2020-06-04	24	Turkey	4609	72	8.43598	3.21888	-2.26773
2020-06-03	22	Turkey	4585	71	8.43076	3.13549	-2.30197
2020-06-02	23	Turkey	4563	70	8.42595	3.17805	-2.28122
2020-06-01	25	Turkey	4540	69	8.4209	3.2581	-2.24437
2020-05-31	26	Turkey	4515	68	8.41538	3.29584	-2.22579
2020-05-30	28	Turkey	4489	67	8.40961	3.3673	-2.19236
2020-05-29	30	Turkey	4461	66	8.40335	3.43399	-2.16088
2020-05-28	34	Turkey	4431	65	8.39661	3.55535	-2.10546
2020-05-27	28	Turkey	4397	64	8.38891	3.3673	-2.1842
2020-05-26	29	Turkey	4369	63	8.38252	3.4012	-2.16613
2020-05-25	32	Turkey	4340	62	8.37586	3.49651	-2.12197
2020-05-24	32	Turkey	4308	61	8.36846	3.49651	-2.11908
2020-05-23	27	Turkey	4276	60	8.36101	3.3322	-2.18722
2020-05-22	27	Turkey	4249	59	8.35467	3.3322	-2.18398
2020-05-21	23	Turkey	4222	58	8.3483	3.17805	-2.24818
2020-05-20	28	Turkey	4199	57	8.34284	3.3673	-2.16322
2020-05-19	31	Turkey	4171	56	8.33615	3.46574	-2.1181
2020-05-18	44	Turkey	4140	55	8.32869	3.80666	-1.96713
2020-05-17	41	Turkey	4096	54	8.31801	3.73767	-1.99386
2020-05-16	48	Turkey	4055	53	8.30795	3.89182	-1.92227
2020-05-15	55	Turkey	4007	52	8.29605	4.02535	-1.85991
2020-05-14	58	Turkey	3952	51	8.28223	4.07754	-1.83208
2020-05-13	53	Turkey	3894	50	8.26745	3.98898	-1.86453
2020-05-12	55	Turkey	3841	49	8.25375	4.02535	-1.84232
2020-05-11	47	Turkey	3786	48	8.23933	3.8712	-1.90332
2020-05-10	50	Turkey	3739	47	8.22684	3.93183	-1.87073
2020-05-09	48	Turkey	3689	46	8.21338	3.89182	-1.88268
2020-05-08	57	Turkey	3641	45	8.20029	4.06044	-1.8036
2020-05-07	64	Turkey	3584	44	8.18451	4.17439	-1.74843
2020-05-06	59	Turkey	3520	43	8.1665	4.09434	-1.77634
2020-05-05	64	Turkey	3461	42	8.1496	4.17439	-1.73375
2020-05-04	61	Turkey	3397	41	8.13094	4.12713	-1.74694
2020-05-03	78	Turkey	3336	40	8.11283	4.36945	-1.6336
2020-05-02	84	Turkey	3258	39	8.08918	4.44265	-1.59394
2020-05-01	93	Turkey	3174	38	8.06306	4.54329	-1.53996
2020-04-30	89	Turkey	3081	37	8.03333	4.49981	-1.5475
2020-04-29	92	Turkey	2992	36	8.00403	4.5326	-1.52035
2020-04-28	95	Turkey	2900	35	7.97281	4.56435	-1.49384
2020-04-27	99	Turkey	2805	34	7.93952	4.60517	-1.46255
2020-04-26	106	Turkey	2706	33	7.9036	4.67283	-1.4187
2020-04-25	109	Turkey	2600	32	7.86365	4.70048	-1.3911
2020-04-24	115	Turkey	2491	31	7.82084	4.75359	-1.35068
2020-04-23	117	Turkey	2376	30	7.77359	4.77068	-1.32467
2020-04-22	119	Turkey	2259	29	7.72312	4.78749	-1.29685
2020-04-21	123	Turkey	2140	28	7.66903	4.82028	-1.26069
2020-04-20	127	Turkey	2017	27	7.60986	4.85203	-1.22341
2020-04-19	121	Turkey	1890	26	7.54486	4.80402	-1.21856
2020-04-18	126	Turkey	1769	25	7.47873	4.84419	-1.17289
2020-04-17	125	Turkey	1643	24	7.40489	4.83628	-1.1476
2020-04-16	115	Turkey	1518	23	7.32581	4.75359	-1.15144
2020-04-15	107	Turkey	1403	22	7.24708	4.68213	-1.14813
2020-04-14	98	Turkey	1296	21	7.16781	4.59512	-1.15173
2020-04-13	97	Turkey	1198	20	7.08924	4.58497	-1.12171
2020-04-12	95	Turkey	1101	19	7.00488	4.56435	-1.09655
2020-04-11	98	Turkey	1006	18	6.91473	4.59512	-1.04655
2020-04-10	96	Turkey	908	17	6.81235	4.57471	-1.01626
2020-04-09	87	Turkey	812	16	6.70073	4.47734	-1.01408
2020-04-08	76	Turkey	725	15	6.58755	4.34381	-1.0236
2020-04-07	75	Turkey	649	14	6.47697	4.33073	-0.980123
2020-04-06	73	Turkey	574	13	6.35437	4.30407	-0.943682
2020-04-05	76	Turkey	501	12	6.2186	4.34381	-0.873177
2020-04-04	69	Turkey	425	11	6.05444	4.2485	-0.855606
2020-04-03	79	Turkey	356	10	5.87774	4.38203	-0.72632
2020-04-02	63	Turkey	277	9	5.62762	4.15888	-0.746488
2020-04-01	46	Turkey	214	8	5.37064	3.85015	-0.771947
2020-03-31	37	Turkey	168	7	5.1299	3.63759	-0.752655
2020-03-30	23	Turkey	131	6	4.8828	3.17805	-0.847675
2020-03-29	16	Turkey	108	5	4.69135	2.83321	-0.890125
2020-03-28	17	Turkey	92	4	4.5326	2.89037	-0.782154
2020-03-27	16	Turkey	75	3	4.33073	2.83321	-0.738034
2020-03-26	15	Turkey	59	2	4.09434	2.77259	-0.676694
2020-03-25	7	Turkey	44	1	3.80666	2.07944	-0.875061
2020-03-24	7	Turkey	37	0	3.63759	2.07944	-0.750123
2020-03-23	9	Turkey	30	-1	3.43399	2.30259	-0.579784
2020-03-22	12	Turkey	21	-2	3.09104	2.56495	-0.377418
2020-03-21	5	Turkey	9	-3	2.30259	1.79176	-0.564271
2020-03-20	3	Turkey	4	-4	1.60944	1.38629	-0.39794
2020-03-19	1	Turkey	1	-5	0.693147	0.693147	-0.39794
2020-06-05	1036	United_States_of_America	108211	87	11.5918	6.94409	#NULL!
2020-06-04	994	United_States_of_America	107175	86	11.5822	6.90274	-2.03645
2020-06-03	1034	United_States_of_America	106181	85	11.5729	6.94216	-2.01516
2020-06-02	764	United_States_of_America	105147	84	11.5631	6.63988	-2.14239
2020-06-01	602	United_States_of_America	104383	83	11.5558	6.40192	-2.24148
2020-05-31	945	United_States_of_America	103781	82	11.55	6.85224	-2.04274
2020-05-30	1219	United_States_of_America	102836	81	11.5409	7.10661	-1.92976
2020-05-29	1175	United_States_of_America	101617	80	11.529	7.06987	-1.94174
2020-05-28	1526	United_States_of_America	100442	79	11.5173	7.33106	-1.82313
2020-05-27	696	United_States_of_America	98916	78	11.502	6.54679	-2.15869
2020-05-26	500	United_States_of_America	98220	77	11.495	6.21661	-2.29543
2020-05-25	633	United_States_of_America	97720	76	11.4899	6.45205	-2.19012
2020-05-24	1080	United_States_of_America	97087	75	11.4834	6.98564	-1.95616
2020-05-23	1305	United_States_of_America	96007	74	11.4722	7.17472	-1.87122
2020-05-22	1263	United_States_of_America	94702	73	11.4585	7.14204	-1.88056
2020-05-21	1518	United_States_of_America	93439	72	11.4451	7.32581	-1.79481
2020-05-20	1568	United_States_of_America	91921	71	11.4287	7.35819	-1.77491
2020-05-19	791	United_States_of_America	90353	70	11.4115	6.67456	-2.06469
2020-05-18	808	United_States_of_America	89562	69	11.4027	6.6958	-2.048
2020-05-17	1186	United_States_of_America	88754	68	11.3936	7.07918	-1.87768
2020-05-16	1662	United_States_of_America	87568	67	11.3802	7.41638	-1.7273
2020-05-15	1773	United_States_of_America	85906	66	11.361	7.48099	-1.6934
2020-05-14	1746	United_States_of_America	84133	65	11.3402	7.46566	-1.69174
2020-05-13	1703	United_States_of_America	82387	64	11.3192	7.44073	-1.6935
2020-05-12	1156	United_States_of_America	80684	63	11.2983	7.05359	-1.85253
2020-05-11	734	United_States_of_America	79528	62	11.2839	6.59987	-2.04051
2020-05-10	1614	United_States_of_America	78794	61	11.2746	7.38709	-1.69235
2020-05-09	1510	United_States_of_America	77180	60	11.2539	7.32053	-1.71723
2020-05-08	2239	United_States_of_America	75670	59	11.2342	7.71423	-1.53726
2020-05-07	2353	United_States_of_America	73431	58	11.2041	7.76387	-1.50712
2020-05-06	2144	United_States_of_America	71078	57	11.1715	7.67089	-1.53446
2020-05-05	1252	United_States_of_America	68934	56	11.1409	7.1333	-1.75379
2020-05-04	1297	United_States_of_America	67682	55	11.1226	7.16858	-1.72517
2020-05-03	1317	United_States_of_America	66385	54	11.1032	7.18387	-1.71056
2020-05-02	2062	United_States_of_America	65068	53	11.0832	7.63192	-1.50758
2020-05-01	2040	United_States_of_America	63006	52	11.051	7.6212	-1.50353
2020-04-30	2611	United_States_of_America	60966	51	11.0181	7.86787	-1.38242
2020-04-29	2110	United_States_of_America	58355	50	10.9743	7.65492	-1.46061
2020-04-28	1369	United_States_of_America	56245	49	10.9375	7.22257	-1.62936
2020-04-27	1687	United_States_of_America	54876	48	10.9128	7.4313	-1.52272
2020-04-26	2172	United_States_of_America	53189	47	10.8816	7.68386	-1.40233
2020-04-25	1054	United_States_of_America	51017	46	10.8399	6.9613	-1.70258
2020-04-24	3179	United_States_of_America	49963	45	10.8191	8.06464	-1.2053
2020-04-23	1721	United_States_of_America	46784	44	10.7533	7.45124	-1.46262
2020-04-22	2524	United_States_of_America	45063	43	10.7158	7.834	-1.26785
2020-04-21	1857	United_States_of_America	42539	42	10.6582	7.52726	-1.38478
2020-04-20	1772	United_States_of_America	40682	41	10.6136	7.48043	-1.38009
2020-04-19	1856	United_States_of_America	38910	40	10.569	7.52672	-1.3406
2020-04-18	3770	United_States_of_America	37054	39	10.5202	8.2351	-1.01362
2020-04-17	2299	United_States_of_America	33284	38	10.4129	7.74066	-1.20712
2020-04-16	4928	United_States_of_America	30985	37	10.3413	8.50289	-0.82949
2020-04-15	2408	United_States_of_America	26057	36	10.1681	7.78697	-1.10933
2020-04-14	1541	United_States_of_America	23649	35	10.0711	7.34084	-1.22786
2020-04-13	1500	United_States_of_America	22108	34	10.0037	7.31389	-1.19745
2020-04-12	1831	United_States_of_America	20608	33	9.93348	7.51316	-1.08164
2020-04-11	2087	United_States_of_America	18777	32	9.84044	7.64396	-0.994326
2020-04-10	1873	United_States_of_America	16690	31	9.72262	7.53583	-1.00088
2020-04-09	1922	United_States_of_America	14817	30	9.6036	7.56164	-0.938503
2020-04-08	1906	United_States_of_America	12895	29	9.46467	7.55329	-0.890439
2020-04-07	1342	United_States_of_America	10989	28	9.30474	7.20266	-0.982379
2020-04-06	1146	United_States_of_America	9647	27	9.17451	7.04491	-0.981434
2020-04-05	1344	United_States_of_America	8501	26	9.04806	7.20415	-0.855715
2020-04-04	1104	United_States_of_America	7157	25	8.87599	7.0076	-0.886159
2020-04-03	915	United_States_of_America	6053	24	8.70847	6.82002	-0.892896
2020-04-02	1059	United_States_of_America	5138	23	8.54461	6.96602	-0.756737
2020-04-01	909	United_States_of_America	4079	22	8.31385	6.81344	-0.751837
2020-03-31	661	United_States_of_America	3170	21	8.0618	6.49527	-0.789802
2020-03-30	318	United_States_of_America	2509	20	7.82804	5.76519	-0.997406
2020-03-29	484	United_States_of_America	2191	19	7.69257	6.18415	-0.713932
2020-03-28	411	United_States_of_America	1707	18	7.44308	6.02102	-0.725943
2020-03-27	246	United_States_of_America	1296	17	7.16781	5.50939	-0.839791
2020-03-26	249	United_States_of_America	1050	16	6.9575	5.52146	-0.715
2020-03-25	211	United_States_of_America	801	15	6.68711	5.35659	-0.695267
2020-03-24	119	United_States_of_America	590	14	6.38182	4.78749	-0.824993
2020-03-23	131	United_States_of_America	471	13	6.15698	4.8828	-0.651014
2020-03-22	80	United_States_of_America	340	12	5.83188	4.39445	-0.765457
2020-03-21	110	United_States_of_America	260	11	5.56452	4.70953	-0.487431
2020-03-20	0	United_States_of_America	150	10	5.01728	0	-2.41664
2020-03-19	42	United_States_of_America	150	9	5.01728	3.7612	-0.545508
2020-03-18	23	United_States_of_America	108	8	4.69135	3.17805	-0.798766
2020-03-17	16	United_States_of_America	85	7	4.45435	2.83321	-0.806978
2020-03-16	12	United_States_of_America	69	6	4.2485	2.56495	-0.820555
2020-03-15	10	United_States_of_America	57	5	4.06044	2.3979	-0.803705
2020-03-14	7	United_States_of_America	47	4	3.8712	2.07944	-0.860338
2020-03-13	10	United_States_of_America	40	3	3.71357	2.3979	-0.639849
2020-03-12	2	United_States_of_America	30	2	3.43399	1.09861	-1.13566
2020-03-11	2	United_States_of_America	28	1	3.3673	1.09861	-1.01424
2020-03-10	5	United_States_of_America	26	0	3.29584	1.79176	-0.684247
2020-03-09	4	United_States_of_America	21	-1	3.09104	1.60944	-0.732394
2020-03-08	3	United_States_of_America	17	-2	2.89037	1.38629	-0.740363
2020-03-07	2	United_States_of_America	14	-3	2.70805	1.09861	-0.778151
2020-03-06	1	United_States_of_America	12	-4	2.56495	0.693147	-0.875061
2020-03-05	2	United_States_of_America	11	-5	2.48491	1.09861	-0.636822
2020-03-04	3	United_States_of_America	9	-6	2.30259	1.38629	-0.477121
2020-03-03	4	United_States_of_America	6	-7	1.94591	1.60944	-0.30103
2020-03-02	1	United_States_of_America	2	-8	1.09861	0.693147	-0.544068
2020-03-01	1	United_States_of_America	1	-9	0.693147	0.693147	-0.176091
2020-06-05	56	South_Africa	848	54	6.74406	4.04305	#NULL!
2020-06-04	37	South_Africa	792	53	6.67582	3.63759	-1.34912
2020-06-03	50	South_Africa	755	52	6.62804	3.93183	-1.1917
2020-06-02	22	South_Africa	705	51	6.55962	3.13549	-1.51679
2020-06-01	40	South_Africa	683	50	6.52796	3.71357	-1.23602
2020-05-31	32	South_Africa	643	49	6.4677	3.49651	-1.31654
2020-05-30	34	South_Africa	611	48	6.41673	3.55535	-1.26482
2020-05-29	25	South_Africa	577	47	6.35957	3.2581	-1.37178
2020-05-28	28	South_Africa	552	46	6.31536	3.3673	-1.29953
2020-05-27	43	South_Africa	524	45	6.2634	3.78419	-1.09927
2020-05-26	52	South_Africa	481	44	6.17794	3.97029	-0.995883
2020-05-25	22	South_Africa	429	43	6.06379	3.13549	-1.32132
2020-05-24	10	South_Africa	407	42	6.01127	2.3979	-1.59208
2020-05-23	28	South_Africa	397	41	5.98645	3.3673	-1.14826
2020-05-22	30	South_Africa	369	40	5.9135	3.43399	-1.10852
2020-05-21	27	South_Africa	339	39	5.82895	3.3322	-1.12104
2020-05-20	26	South_Africa	312	38	5.7462	3.29584	-1.10012
2020-05-19	22	South_Africa	286	37	5.65948	3.13549	-1.13382
2020-05-18	3	South_Africa	264	36	5.57973	1.38629	-1.85582
2020-05-17	14	South_Africa	261	35	5.56834	2.70805	-1.24715
2020-05-16	9	South_Africa	247	34	5.51343	2.30259	-1.4183
2020-05-15	19	South_Africa	238	33	5.47646	2.99573	-1.09342
2020-05-14	13	South_Africa	219	32	5.39363	2.63906	-1.23227
2020-05-13	0	South_Africa	206	31	5.33272	0	-2.34242
2020-05-12	12	South_Africa	206	30	5.33272	2.56495	-1.20203
2020-05-11	8	South_Africa	194	29	5.273	2.19722	-1.36173
2020-05-10	8	South_Africa	186	28	5.23111	2.19722	-1.33579
2020-05-09	17	South_Africa	178	27	5.18739	2.89037	-1.01657
2020-05-08	8	South_Africa	161	26	5.0876	2.19722	-1.29861
2020-05-07	5	South_Africa	153	25	5.03695	1.79176	-1.43136
2020-05-06	10	South_Africa	148	24	5.00395	2.3979	-1.14613
2020-05-05	7	South_Africa	138	23	4.93447	2.07944	-1.2701
2020-05-04	8	South_Africa	131	22	4.8828	2.19722	-1.18877
2020-05-03	7	South_Africa	123	21	4.82028	2.07944	-1.21748
2020-05-02	13	South_Africa	116	20	4.76217	2.63906	-0.947294
2020-05-01	0	South_Africa	103	19	4.64439	0	-2.06819
2020-04-30	10	South_Africa	103	18	4.64439	2.3979	-0.975641
2020-04-29	3	South_Africa	93	17	4.54329	1.38629	-1.41497
2020-04-28	3	South_Africa	90	16	4.51086	1.38629	-1.37107
2020-04-27	1	South_Africa	87	15	4.47734	0.693147	-1.65801
2020-04-26	7	South_Africa	86	14	4.46591	2.07944	-1.04139
2020-04-25	4	South_Africa	79	13	4.38203	1.60944	-1.24055
2020-04-24	10	South_Africa	75	12	4.33073	2.3979	-0.861697
2020-04-23	7	South_Africa	65	11	4.18965	2.07944	-0.977724
2020-04-22	0	South_Africa	58	10	4.07754	0	-1.81954
2020-04-21	4	South_Africa	58	9	4.07754	1.60944	-1.07188
2020-04-20	2	South_Africa	54	8	4.00733	1.09861	-1.29373
2020-04-19	2	South_Africa	52	7	3.97029	1.09861	-1.26324
2020-04-18	2	South_Africa	50	6	3.93183	1.09861	-1.24715
2020-04-17	14	South_Africa	48	5	3.89182	2.70805	-0.531479
2020-04-16	7	South_Africa	34	4	3.55535	2.07944	-0.787106
2020-04-15	0	South_Africa	27	3	3.3322	0	-1.54407
2020-04-14	2	South_Africa	27	2	3.3322	1.09861	-0.970037
2020-04-13	0	South_Africa	25	1	3.2581	0	-1.44716
2020-04-12	1	South_Africa	25	0	3.2581	0.693147	-1.11394
2020-04-11	6	South_Africa	24	-1	3.21888	1.94591	-0.569875
2020-04-10	0	South_Africa	18	-2	2.94444	0	-1.39794
2020-04-09	5	South_Africa	18	-3	2.94444	1.79176	-0.500602
2020-04-08	1	South_Africa	13	-4	2.63906	0.693147	-0.977724
2020-04-07	1	South_Africa	12	-5	2.56495	0.693147	-0.845098
2020-04-06	2	South_Africa	11	-6	2.48491	1.09861	-0.636822
2020-04-05	2	South_Africa	9	-7	2.30259	1.09861	-0.60206
2020-04-04	2	South_Africa	7	-8	2.07944	1.09861	-0.522879
2020-04-03	0	South_Africa	5	-9	1.79176	0	-0.90309
2020-04-02	0	South_Africa	5	-10	1.79176	0	-0.778151
2020-04-01	2	South_Africa	5	-11	1.79176	1.09861	-0.30103
2020-03-31	1	South_Africa	3	-12	1.38629	0.693147	-0.477121
2020-03-30	0	South_Africa	2	-13	1.09861	0	-0.60206
2020-03-29	0	South_Africa	2	-14	1.09861	0	-0.477121
2020-03-28	0	South_Africa	2	-15	1.09861	0	-0.477121
2020-03-27	2	South_Africa	2	-16	1.09861	1.09861	0
